# Supplementary material for: Transcriptome analysis of rumen epithelium and meta-transcriptome analysis of rumen epimural microbial community in young calves with feed induced acidosis
Source: Sci Rep. 2019 Mar 18;9:4744. doi: 10.1038/s41598-019-40375-2 (PMC6426933; doi:10.1038/s41598-019-40375-2)
Supplement: Supplementary file 2 — Supp_Dataset1 [file 41598_2019_40375_MOESM2_ESM.csv]

Supplemental data 1: ph values of all calves in the study at all sampling points.
Calf	Week	Time	pH
2461	5	3	5.3			Treatment groups
2462	5	3	4.3			Control	treated
2463	5	3	3.4			2461	2462
2464	5	3	3.7			2463	2464
2465	5	3	3.8			2466	2465
2466	5	3	5.8			2467	2468
2467	5	3	4.8			2469	2470
2468	5	3	4.4				2472
2469	5	3	4.4
2472	5	3	5.2
2461	6	-8	5.5
2461	6	-4	5.6
2461	6	0	5.5
2461	6	2	6.2
2461	6	4	6.2
2461	6	8	5.6
2461	6	12	5.8
2462	6	-8	5.4
2462	6	-4	5.9
2462	6	0	7.2
2462	6	2	7.1
2462	6	4	7.0
2462	6	8	5.7
2462	6	12	5.4
2463	6	-8	4.2
2463	6	-4	4.7
2463	6	0	4.9
2463	6	2	6.2
2463	6	4	6.6
2463	6	8	6.4
2463	6	12	5.1
2464	6	-8	4.2
2464	6	-4	5.0
2464	6	0	5.3
2464	6	2	5.7
2464	6	4	6.2
2464	6	8	5.2
2464	6	12	5.0
2465	6	-8	6.7
2465	6	-4	7.0
2465	6	0	6.9
2465	6	2	7.1
2465	6	4	7.6
2465	6	8	6.2
2465	6	12	5.6
2466	6	-8	4.8
2466	6	-4	5.8
2466	6	0	5.8
2466	6	2	6.1
2466	6	4	6.5
2466	6	8	6.6
2466	6	12	6.1
2467	6	-8	5.8
2467	6	-4	5.9
2467	6	0	5.4
2467	6	2	5.7
2467	6	4	5.5
2467	6	8	5.8
2467	6	12	5.4
2468	6	-8	5.4
2468	6	-4	3.6
2468	6	0	5.0
2468	6	2	5.3
2468	6	4	5.4
2468	6	8	4.6
2468	6	12	4.5
2469	6	-8	5.7
2469	6	-4	3.5
2469	6	0	5.9
2469	6	2	5.8
2469	6	4	5.8
2469	6	8	5.0
2469	6	12	5.7
2472	6	-8	6.0
2472	6	-4	4.2
2472	6	0	5.2
2472	6	2	4.6
2472	6	4	4.3
2472	6	8	4.9
2472	6	12	4.7
2461	7	3	5.4
2462	7	3	5.4
2463	7	3	5.6
2464	7	3	4.9
2465	7	3	6.4
2466	7	3	5.5
2467	7	3	5.1
2468	7	3	5.1
2469	7	3	5.1
2472	7	3	4.7
2461	8	-8	5.8
2461	8	-4	6.0
2461	8	0	6.6
2461	8	2	6.3
2461	8	4	5.8
2461	8	8	5.3
2461	8	12	5.3
2462	8	-8	5.5
2462	8	-4	6.6
2462	8	0	5.9
2462	8	2	5.7
2462	8	4	5.7
2462	8	8	4.4
2462	8	12	4.6
2463	8	-8	4.6
2463	8	-4	5.0
2463	8	0	4.7
2463	8	2	5.1
2463	8	4	5.3
2463	8	8	4.4
2463	8	12	4.1
2464	8	-8	5.2
2464	8	-4	4.4
2464	8	0	4.9
2464	8	2	5.0
2464	8	4	4.4
2464	8	8	4.1
2464	8	12	3.3
2465	8	-8	5.4
2465	8	-4	5.5
2465	8	0	5.5
2465	8	2	5.3
2465	8	4	4.7
2465	8	8	3.5
2465	8	12	4.2
2466	8	-8	5.1
2466	8	-4	5.4
2466	8	0	5.5
2466	8	2	5.6
2466	8	4	4.9
2466	8	8	4.9
2466	8	12	5.0
2467	8	-8	5.9
2467	8	-4	6.2
2467	8	0	6.8
2467	8	2	6.4
2467	8	4	6.1
2467	8	8	6.2
2467	8	12	6.1
2468	8	-8	5.1
2468	8	-4	5.4
2468	8	0	5.4
2468	8	2	5.1
2468	8	4	4.7
2468	8	8	5.0
2468	8	12	4.7
2469	8	-8	5.4
2469	8	-4	4.7
2469	8	0	5.4
2469	8	2	5.5
2469	8	4	5.7
2469	8	8	5.2
2469	8	12	5.0
2472	8	-8	5.1
2472	8	-4	5.1
2472	8	0	6.0
2472	8	2	4.8
2472	8	4	5.3
2472	8	8	4.9
2472	8	12	4.8
2461	9	3	5.5
2462	9	3	5.3
2463	9	3	5.3
2464	9	3	4.0
2465	9	3	5.5
2466	9	3	6.1
2467	9	3	5.8
2468	9	3	4.8
2469	9	3	5.2
2472	9	3	4.7
2461	10	-8	5.2
2461	10	-4	5.4
2461	10	0	6.5
2461	10	2	6.1
2461	10	4	5.4
2461	10	8	5.4
2461	10	12	5.6
2462	10	-8	5.6
2462	10	-4	6.1
2462	10	0	6.5
2462	10	2	5.6
2462	10	4	6.0
2462	10	8	5.7
2462	10	12	5.5
2463	10	-8	5.5
2463	10	-4	5.5
2463	10	0	6.4
2463	10	2	6.0
2463	10	4	6.0
2463	10	8	5.6
2463	10	12	5.5
2464	10	-8	5.5
2464	10	-4	5.6
2464	10	0	5.4
2464	10	2	5.3
2464	10	4	5.4
2464	10	8	5.4
2464	10	12	5.2
2465	10	-8	5.9
2465	10	-4	6.4
2465	10	0	6.0
2465	10	2	5.7
2465	10	4	6.0
2465	10	8	5.8
2465	10	12	5.3
2466	10	-8	5.4
2466	10	-4	5.3
2466	10	0	5.9
2466	10	2	5.9
2466	10	4	5.7
2466	10	8	5.4
2466	10	12	5.4
2467	10	-8	5.5
2467	10	-4	5.7
2467	10	0	6.3
2467	10	2	6.2
2467	10	4	6.3
2467	10	8	6.1
2467	10	12	5.8
2468	10	-8	5.0
2468	10	-4	5.1
2468	10	0	4.9
2468	10	2	5.1
2468	10	4	5.2
2468	10	8	5.1
2468	10	12	4.8
2469	10	-8	5.4
2469	10	-4	5.8
2469	10	0	5.7
2469	10	2	5.7
2469	10	4	5.8
2469	10	8	5.6
2469	10	12	5.1
2472	10	-8	5.1
2472	10	-4	5.3
2472	10	0	5.5
2472	10	2	5.4
2472	10	4	5.3
2472	10	8	5.2
2472	10	12	4.7
2461	11	3	6.3
2462	11	3	6.0
2463	11	3	5.7
2464	11	3	4.7
2465	11	3	5.0
2466	11	3	6.4
2467	11	3	5.6
2468	11	3	5.0
2469	11	3	5.1
2472	11	3	5.0
2461	12	-8	5.6
2461	12	-4	5.3
2461	12	0	5.6
2461	12	2	6.0
2461	12	4	6.2
2461	12	8	6.0
2461	12	12	5.6
2462	12	-8	5.9
2462	12	-4	6.3
2462	12	0	6.8
2462	12	2	5.7
2462	12	4	6.0
2462	12	8	5.7
2462	12	12	5.7
2463	12	-8	4.9
2463	12	-4	5.1
2463	12	0	5.6
2463	12	2	5.6
2463	12	4	5.8
2463	12	8	6.0
2463	12	12	5.3
2464	12	-8	5.3
2464	12	-4	4.9
2464	12	0	4.9
2464	12	2	5.3
2464	12	4	5.2
2464	12	8	5.7
2464	12	12	5.1
2465	12	-8	6.1
2465	12	-4	6.3
2465	12	0	6.0
2465	12	2	5.7
2465	12	4	5.4
2465	12	8	6.3
2465	12	12	5.3
2466	12	-8	5.5
2466	12	-4	6.0
2466	12	0	6.5
2466	12	2	5.5
2466	12	4	5.6
2466	12	8	5.8
2466	12	12	5.1
2467	12	-8	5.5
2467	12	-4	5.6
2467	12	0	6.0
2467	12	2	5.9
2467	12	4	6.0
2467	12	8	5.9
2467	12	12	6.1
2468	12	-8	5.2
2468	12	-4	5.6
2468	12	0	5.2
2468	12	2	5.1
2468	12	4	5.4
2468	12	8	5.2
2468	12	12	5.3
2469	12	-8	5.5
2469	12	-4	5.9
2469	12	0	5.9
2469	12	2	5.9
2469	12	4	5.6
2469	12	8	5.5
2469	12	12	5.3
2472	12	-8	5.5
2472	12	-4	5.8
2472	12	0	5.9
2472	12	2	5.1
2472	12	4	5.2
2472	12	8	5.2
2472	12	12	5.1
2461	13	3	6.5
2462	13	3	6.1
2463	13	3	5.7
2464	13	3	5.4
2465	13	3	6.4
2466	13	3	5.8
2467	13	3	5.3
2468	13	3	5.7
2469	13	3	5.3
2472	13	3	5.0
2461	14	-8	5.8
2461	14	-4	5.5
2461	14	0	6.4
2461	14	2	5.5
2461	14	4	5.7
2461	14	8	6.5
2461	14	12	6.3
2462	14	-8	5.7
2462	14	-4	6.1
2462	14	0	6.1
2462	14	2	5.4
2462	14	4	5.4
2462	14	8	5.5
2462	14	12	5.0
2463	14	-8	5.7
2463	14	-4	5.7
2463	14	0	6.0
2463	14	2	5.6
2463	14	4	5.7
2463	14	8	5.2
2463	14	12	4.9
2464	14	-8	5.4
2464	14	-4	5.7
2464	14	0	5.7
2464	14	2	5.0
2464	14	4	4.9
2464	14	8	5.1
2464	14	12	4.2
2465	14	-8	5.6
2465	14	-4	6.2
2465	14	0	7.1
2465	14	2	5.6
2465	14	4	5.4
2465	14	8	5.5
2465	14	12	4.6
2466	14	-8	5.1
2466	14	-4	4.9
2466	14	0	4.8
2466	14	2	5.3
2466	14	4	5.2
2466	14	8	5.0
2466	14	12	4.3
2467	14	-8	5.9
2467	14	-4	5.6
2467	14	0	6.1
2467	14	2	5.6
2467	14	4	5.2
2467	14	8	6.0
2467	14	12	6.3
2468	14	-8	5.7
2468	14	-4	5.4
2468	14	0	6.3
2468	14	2	5.1
2468	14	4	5.3
2468	14	8	5.1
2468	14	12	4.9
2469	14	-8	5.2
2469	14	-4	5.3
2469	14	0	5.5
2469	14	2	5.7
2469	14	4	5.3
2469	14	8	5.2
2469	14	12	5.1
2472	14	-8	5.6
2472	14	-4	6.3
2472	14	0	7.1
2472	14	2	5.6
2472	14	4	5.2
2472	14	8	5.2
2472	14	12	5.0
2461	15	3	5.5
2462	15	3	5.4
2463	15	3	5.6
2464	15	3	5.4
2465	15	3	5.5
2466	15	3	5.3
2467	15	3	5.6
2468	15	3	5.1
2469	15	3	6.3
2472	15	3	5.2
2461	16	-8	6.1
2461	16	-4	6.0
2461	16	0	6.8
2461	16	2	5.5
2461	16	4	5.7
2461	16	8	6.4
2461	16	12	6.1
2462	16	-8	5.7
2462	16	-4	5.9
2462	16	0	7.0
2462	16	2	5.3
2462	16	4	5.4
2462	16	8	5.1
2462	16	12	5.0
2463	16	-8	5.7
2463	16	-4	5.6
2463	16	0	6.1
2463	16	2	5.2
2463	16	4	5.0
2463	16	8	6.7
2463	16	12	6.1
2464	16	-8	5.2
2464	16	-4	5.4
2464	16	0	6.6
2464	16	2	5.8
2464	16	4	5.2
2464	16	8	5.1
2464	16	12	5.0
2465	16	-8	5.7
2465	16	-4	6.5
2465	16	0	7.0
2465	16	2	5.8
2465	16	4	6.0
2465	16	8	6.0
2465	16	12	5.6
2466	16	-8	5.6
2466	16	-4	5.8
2466	16	0	6.1
2466	16	2	5.4
2466	16	4	5.6
2466	16	8	6.6
2466	16	12	5.9
2467	16	-8	5.5
2467	16	-4	5.7
2467	16	0	5.1
2467	16	2	5.3
2467	16	4	5.4
2467	16	8	6.0
2467	16	12	5.8
2468	16	-8	4.6
2468	16	-4	5.1
2468	16	0	6.2
2468	16	2	5.0
2468	16	4	5.1
2468	16	8	4.7
2468	16	12	5.1
2469	16	-8	4.9
2469	16	-4	5.3
2469	16	0	5.4
2469	16	2	5.2
2469	16	4	5.5
2469	16	8	5.4
2469	16	12	6.2
2472	16	-8	3.6
2472	16	-4	4.4
2472	16	0	5.5
2472	16	2	5.0
2472	16	4	5.0
2472	16	8	4.4
2472	16	12	5.0
2461	17	3	5.2
2462	17	3	5.0
2463	17	3	5.2
2464	17	3	5.1
2465	17	3	6.0
2466	17	3	4.8
2467	17	3	5.1
2468	17	3	5.5
2469	17	3	5.4
2472	17	3	6.3
