# Supplementary material for: Transcriptome analysis of rumen epithelium and meta-transcriptome analysis of rumen epimural microbial community in young calves with feed induced acidosis
Source: Sci Rep. 2019 Mar 18;9:4744. doi: 10.1038/s41598-019-40375-2 (PMC6426933; doi:10.1038/s41598-019-40375-2)
Supplement: Supplementary file 3 — Supp_Dataset2 [file 41598_2019_40375_MOESM3_ESM.xlsx]

## Sheet: Supplemental_data_2_Calf_acidos
Supplemental data 2: Gene raw read counts for samples in Control and Treated groups.
Gene	Control1	Control1	Control1	Control1	Treated1	Treated2	Treated3	Treated4
ZZZ3	1	1	0	1	0	0	0	0
ZZEF1	0	1	1	0	0	1	1	2
ZYX	1	3	0	0	2	1	1	1
ZYG11B	0	0	0	1	2	2	4	2
ZYG11A	0	1	0	0	1	0	2	0
ZXDC	37	65	69	30	115	135	92	47
ZXDB	4	2	0	0	0	1	4	5
ZWINT	0	0	0	0	0	0	0	0
ZWILCH	0	0	0	0	0	0	1	0
ZW10	0	0	0	0	0	0	0	0
ZUFSP	0	0	0	0	0	0	0	0
ZSWIM8	7	8	8	1	21	10	16	8
ZSWIM7	5	16	25	10	13	1	19	9
ZSWIM6	0	0	2	0	0	0	0	0
ZSWIM5	23	82	49	30	75	65	90	40
ZSWIM4	5	5	9	6	7	3	9	5
ZSWIM3	0	0	0	1	0	1	1	2
ZSWIM2	0	0	0	0	0	0	0	0
ZSWIM1	6	9	6	5	6	15	19	2
ZSCAN5B	0	0	0	0	0	0	0	0
ZSCAN4	0	0	0	0	0	0	0	0
ZSCAN30	11	33	18	22	22	18	43	13
ZSCAN29	75	64	15	46	76	62	81	23
ZSCAN26	0	0	0	0	0	0	0	0
ZSCAN23	0	0	0	0	0	0	0	0
ZSCAN21	0	0	0	0	0	0	0	1
ZSCAN20	0	1	0	0	0	0	0	0
ZSCAN2	0	0	0	0	0	0	0	0
ZSCAN16	2	2	0	0	0	0	0	1
ZSCAN12	0	0	0	0	0	0	0	0
ZSCAN10	2	6	4	5	14	5	10	4
ZRSR2Y	0	0	0	2	1	0	2	2
ZRSR2	2	3	4	0	2	1	1	0
ZRANB3	96	113	87	66	78	61	100	72
ZRANB2	0	5	3	1	5	3	2	6
ZRANB1	53	78	52	30	86	79	95	51
ZPLD1	0	0	0	0	0	0	0	0
ZPBP2	0	1	0	0	0	0	0	0
ZPBP	1	0	0	0	0	0	0	0
ZP4	0	0	0	0	0	0	0	0
ZP3	0	0	0	0	0	0	0	0
ZP2	8	48	45	30	12	23	21	24
ZNRF4	0	0	0	0	0	0	0	0
ZNRF3	0	2	0	0	0	0	0	0
ZNRF2	1	0	0	0	2	6	4	0
ZNRF1	2	0	6	0	2	7	7	1
ZNRD1	0	2	0	1	3	3	2	0
ZNHIT6	0	0	0	0	0	0	0	0
ZNHIT3	21	24	14	8	41	36	25	17
ZNHIT2	1	5	1	1	8	14	16	2
ZNHIT1	0	0	0	1	2	0	0	0
ZNFX1	12	26	16	25	50	35	44	17
ZNF93	0	0	0	0	0	0	0	0
ZNF91	0	0	0	0	0	0	0	0
ZNF879	1	0	0	0	0	0	0	0
ZNF862	1	0	0	0	0	0	1	0
ZNF850	0	0	1	0	0	0	0	0
ZNF845	15	10	13	6	38	36	35	8
ZNF84	1	1	0	0	0	0	0	0
ZNF839	14	19	28	3	31	35	36	4
ZNF836	3	2	0	0	1	0	1	0
ZNF830	0	0	0	0	2	3	5	0
ZNF829	7	12	16	11	13	10	6	2
ZNF827	1	2	0	1	1	0	1	1
ZNF821	1	8	12	1	8	6	13	7
ZNF814	0	0	0	0	0	0	0	0
ZNF813	0	0	0	0	0	0	0	0
ZNF81	0	0	0	0	0	0	0	0
ZNF804B	0	0	0	0	0	0	0	0
ZNF804A	0	0	0	0	0	0	0	0
ZNF800	0	1	0	1	1	0	4	0
ZNF8	0	0	0	0	1	0	0	0
ZNF793	2	0	0	0	0	0	0	0
ZNF791	24	0	4	7	6	2	25	16
ZNF790	8	3	10	4	20	12	14	6
ZNF79	25	27	15	16	29	33	21	15
ZNF789	0	0	0	0	2	0	1	0
ZNF787	0	1	0	0	0	0	0	0
ZNF786	0	0	0	0	0	0	0	0
ZNF784	0	0	1	1	1	0	0	0
ZNF783	0	0	1	0	0	0	0	0
ZNF782	0	0	0	0	0	0	0	0
ZNF777	1	1	0	2	2	0	0	0
ZNF775	1	0	0	0	2	0	1	2
ZNF774	20	10	5	8	15	14	8	3
ZNF771	3	6	1	0	1	2	3	2
ZNF770	0	0	0	0	0	0	0	0
ZNF768	1	0	0	0	0	4	6	0
ZNF764	1	2	3	6	2	5	6	4
ZNF76-2	0	0	0	0	1	0	0	0
ZNF76	0	0	0	0	0	0	2	0
ZNF75D-2	1	0	0	0	0	0	0	0
ZNF75D	0	0	0	0	0	0	0	0
ZNF75A	0	0	0	0	0	0	0	0
ZNF750	85	126	71	50	86	79	106	27
ZNF746	3	3	0	0	0	3	5	0
ZNF740	0	0	0	0	2	0	0	1
ZNF74	12	44	8	12	14	0	16	8
ZNF713	1	2	1	0	4	11	7	6
ZNF711	440	468	243	159	679	573	679	335
ZNF710	5	52	20	6	28	36	49	22
ZNF71	0	0	0	0	0	0	0	0
ZNF709	0	0	0	0	0	0	0	0
ZNF706	1	0	1	3	0	3	1	1
ZNF705A	0	0	0	0	0	0	2	0
ZNF704	0	0	0	0	1	0	2	0
ZNF703	1	1	0	0	0	1	0	0
ZNF70	0	0	0	0	1	2	0	1
ZNF7	8	28	22	11	40	31	56	4
ZNF699	0	0	0	0	0	0	1	0
ZNF697	1	1	0	0	0	0	0	0
ZNF692	5	11	3	1	4	3	6	11
ZNF691	1	1	2	0	0	1	1	0
ZNF689	6	15	8	6	8	9	5	8
ZNF688	16	18	13	5	19	27	18	6
ZNF687	2	3	3	5	9	5	7	1
ZNF683	0	0	0	0	1	1	1	0
ZNF679	0	0	0	0	0	0	0	0
ZNF677	8	23	9	11	15	21	30	6
ZNF674	2	1	1	0	1	3	1	1
ZNF672	27	25	24	10	18	21	32	4
ZNF668	0	8	3	1	5	11	14	5
ZNF667	5	5	1	3	3	6	15	4
ZNF664	0	0	0	0	2	0	1	0
ZNF655	2	4	5	2	7	3	4	3
ZNF654	176	110	73	36	123	116	86	71
ZNF653	0	0	0	0	0	0	1	1
ZNF652	2	1	0	0	4	1	1	1
ZNF648	0	0	0	0	0	0	0	0
ZNF646	22	32	45	13	51	69	59	6
ZNF644	0	2	0	0	2	0	2	0
ZNF641	1	2	0	0	2	1	0	0
ZNF639	50	66	47	44	38	45	76	23
ZNF638	0	0	2	3	8	0	4	1
ZNF629	6	6	7	3	6	13	27	1
ZNF628	1	0	1	0	2	1	3	2
ZNF627	14	32	20	12	10	15	24	11
ZNF623	3	7	0	1	0	5	4	2
ZNF622	0	0	2	0	0	2	1	2
ZNF621	0	0	0	1	0	0	0	0
ZNF619	0	0	0	0	0	0	0	0
ZNF618	0	0	1	0	2	0	0	1
ZNF615	17	46	14	14	19	15	23	5
ZNF614	0	1	1	0	0	0	0	0
ZNF613	0	0	0	0	0	0	0	0
ZNF609	10	58	18	7	26	22	41	9
ZNF608	0	0	0	0	0	0	0	0
ZNF606	1	4	3	4	3	8	3	0
ZNF605	0	0	0	0	0	0	0	0
ZNF599	7	2	5	2	5	10	7	0
ZNF598	0	14	7	3	12	27	18	6
ZNF597	23	19	32	6	16	14	25	12
ZNF596	0	0	0	0	0	0	0	0
ZNF594	0	4	1	0	2	3	1	3
ZNF593	0	0	0	0	0	2	0	0
ZNF592	5	16	13	17	22	26	26	10
ZNF585A	2	1	2	2	1	5	4	1
ZNF584	0	0	0	2	1	3	2	1
ZNF583	31	34	23	7	16	17	45	19
ZNF582	10	26	19	12	28	24	29	7
ZNF581	24	13	9	13	28	64	40	13
ZNF580	2	3	3	1	3	4	5	0
ZNF579	0	1	0	3	0	1	0	0
ZNF577	0	0	0	0	0	0	0	0
ZNF576	1	5	2	0	1	3	1	0
ZNF575	70	87	144	87	119	110	80	37
ZNF574	1	1	0	0	0	0	0	0
ZNF572	0	0	2	2	1	0	3	0
ZNF570	0	0	0	0	1	0	0	0
ZNF569	0	1	1	4	1	0	2	0
ZNF567	10	5	5	4	15	13	15	5
ZNF566	0	0	0	0	0	0	0	0
ZNF565	20	39	44	20	36	25	51	30
ZNF555	0	0	0	0	0	0	0	0
ZNF554	4	10	9	4	2	4	10	3
ZNF550	0	0	2	1	0	0	0	0
ZNF548	13	11	3	8	10	4	13	4
ZNF547	0	0	0	0	0	0	0	0
ZNF546	0	0	0	0	0	0	0	0
ZNF543	0	0	0	0	0	0	0	0
ZNF541	0	0	0	0	0	0	0	0
ZNF536	0	0	0	0	0	0	0	0
ZNF532	1	1	1	3	1	1	2	1
ZNF529	41	71	30	29	78	43	109	48
ZNF527	5	5	4	7	5	5	13	0
ZNF526	40	38	46	49	82	67	112	28
ZNF524	8	1	6	3	3	2	3	1
ZNF521	0	0	0	1	0	1	1	0
ZNF518B	1	4	0	4	6	13	6	3
ZNF518A	34	43	15	9	38	40	38	16
ZNF516	0	0	1	0	0	0	0	0
ZNF514	0	5	1	2	10	2	5	2
ZNF513	19	40	27	22	35	53	41	9
ZNF512B	2	3	0	0	0	3	2	0
ZNF512	0	4	0	3	0	2	2	0
ZNF511	0	1	0	0	0	1	4	0
ZNF507	1	2	0	0	0	0	0	0
ZNF503	1	4	6	0	3	1	6	1
ZNF502	0	0	0	0	0	0	0	0
ZNF500	0	0	0	0	0	0	0	0
ZNF498	0	0	1	0	0	0	1	0
ZNF496	0	0	0	0	0	0	0	0
ZNF488	0	0	0	0	0	1	0	0
ZNF484	0	0	0	0	0	2	0	0
ZNF483	0	0	0	0	0	0	0	0
ZNF48	1	2	0	0	3	4	2	0
ZNF473	0	2	1	0	2	1	2	1
ZNF470	0	0	0	0	0	0	0	0
ZNF469	0	4	2	0	3	3	4	1
ZNF467	1	0	0	0	0	1	0	0
ZNF462	1	1	3	0	1	3	0	1
ZNF461	1	10	3	1	0	3	5	3
ZNF454	0	1	0	0	0	2	1	1
ZNF451	1	1	4	0	2	0	2	2
ZNF45	3	2	0	0	0	0	0	0
ZNF449	0	0	0	1	0	0	0	0
ZNF446	0	1	0	0	0	0	0	1
ZNF445	0	0	0	0	1	0	2	0
ZNF444	0	0	0	1	0	0	1	1
ZNF438	1	1	0	0	0	0	1	0
ZNF436	9	10	11	7	7	23	16	2
ZNF432	0	0	1	0	0	0	0	0
ZNF43	13	32	18	9	21	15	30	7
ZNF428	3	2	14	3	6	9	9	0
ZNF423	0	0	0	0	0	0	0	0
ZNF420	0	0	0	0	2	0	0	0
ZNF419	0	0	0	0	0	1	0	0
ZNF418	0	0	0	0	0	0	0	0
ZNF416	0	1	0	0	0	0	0	0
ZNF415	1	1	1	0	2	5	4	0
ZNF414	0	6	4	1	1	4	6	2
ZNF410	6	11	3	5	27	0	24	5
ZNF41	2	0	1	0	0	0	1	0
ZNF408	0	0	0	1	0	0	0	0
ZNF407	130	169	186	103	163	159	229	119
ZNF404	4	13	3	1	9	9	36	14
ZNF398	0	0	0	0	0	0	0	0
ZNF397	19	45	18	14	23	3	24	5
ZNF396	0	0	0	0	0	0	0	0
ZNF395	0	1	1	2	2	1	0	1
ZNF394	2	0	1	2	6	7	17	2
ZNF391	0	0	0	3	0	0	0	0
ZNF389	0	0	0	0	0	0	0	0
ZNF385D	0	2	0	0	0	1	0	0
ZNF385C	3	4	7	2	4	9	4	1
ZNF385B	0	0	0	0	0	0	0	0
ZNF385A	6	2	0	2	3	3	6	4
ZNF384	1	2	2	4	1	1	1	3
ZNF383	1	0	0	0	0	0	1	0
ZNF382	7	19	5	11	7	11	12	2
ZNF367	1	1	1	0	0	6	1	0
ZNF366	0	0	1	0	0	0	1	0
ZNF362	0	0	0	0	0	0	0	0
ZNF358	0	1	0	0	1	0	4	1
ZNF354C	0	1	0	0	0	0	1	0
ZNF354A	0	0	6	0	2	3	0	0
ZNF350	0	0	0	0	0	0	0	0
ZNF35	1	0	0	0	0	0	1	0
ZNF347	0	0	0	0	0	0	0	0
ZNF346	0	0	0	0	0	0	0	0
ZNF345	2	5	1	11	1	1	9	3
ZNF341	2	4	3	0	1	1	4	0
ZNF34	2	4	3	0	7	7	0	1
ZNF33B	51	97	48	39	59	60	63	34
ZNF33A	863	1262	662	384	798	786	982	338
ZNF335	15	31	19	12	26	37	20	6
ZNF333	1	0	4	0	0	2	2	1
ZNF331	0	0	0	0	0	0	0	0
ZNF330	1	0	2	1	2	1	0	1
ZNF329	2	4	0	2	4	1	1	0
ZNF326	4	9	8	8	19	7	15	4
ZNF324	0	1	1	1	0	1	0	0
ZNF323	0	1	0	0	0	0	0	0
ZNF322A	95	98	75	59	73	57	120	59
ZNF32	0	0	0	0	0	0	0	0
ZNF319	0	0	0	0	0	0	0	0
ZNF318	1	0	0	1	0	1	0	0
ZNF317	0	0	0	0	0	0	0	0
ZNF304	6	11	2	2	3	6	8	4
ZNF300	0	0	0	0	0	0	0	0
ZNF3	0	1	4	0	0	4	1	2
ZNF296	2	8	7	4	18	29	22	1
ZNF295	2	0	0	0	0	1	2	0
ZNF292	1	2	2	4	0	0	2	1
ZNF287	0	0	0	0	0	0	0	0
ZNF286A	0	1	0	0	0	0	0	0
ZNF285	0	0	0	0	1	0	0	0
ZNF283	0	0	1	0	0	0	0	0
ZNF282	1	3	3	2	7	6	7	0
ZNF281	1	0	0	0	0	0	0	0
ZNF280D	0	0	0	0	0	2	1	0
ZNF280C	0	0	0	0	0	0	0	0
ZNF280B	0	0	0	0	0	0	0	0
ZNF280A	0	0	0	0	0	0	0	0
ZNF277	30	35	55	29	21	30	43	16
ZNF276	43	65	53	32	164	136	119	24
ZNF275	1	0	0	0	0	0	0	0
ZNF274	5	34	11	23	17	23	33	15
ZNF273	0	0	0	0	0	0	0	0
ZNF271	95	102	75	63	92	62	119	111
ZNF268	0	0	0	0	0	0	0	0
ZNF266	3276	4845	3508	2287	3333	3273	4260	1971
ZNF263	0	0	0	0	2	0	1	0
ZNF260	60	65	48	24	63	55	69	25
ZNF26	0	0	0	0	0	0	0	0
ZNF259	0	0	0	2	0	0	0	0
ZNF250	0	0	0	0	0	0	0	0
ZNF25	0	0	4	0	1	1	2	7
ZNF248	1	1	2	2	4	2	2	0
ZNF24	0	0	0	0	0	0	2	0
ZNF239	0	1	0	0	2	0	1	0
ZNF236	2	2	2	1	8	0	0	0
ZNF235	1	0	1	0	0	0	8	0
ZNF234	0	0	0	0	0	0	0	0
ZNF233	0	0	0	0	0	0	0	2
ZNF23	1	1	0	0	0	1	1	0
ZNF227	3	4	2	2	5	6	9	2
ZNF226	0	0	0	0	0	0	0	0
ZNF22	0	0	0	0	0	0	0	0
ZNF219	136	154	110	129	101	90	140	24
ZNF217	2	5	6	0	4	5	0	1
ZNF215	7	45	18	14	12	11	28	22
ZNF214	0	0	0	0	0	0	0	0
ZNF213	0	0	0	0	1	0	0	0
ZNF212	0	0	0	0	0	0	0	0
ZNF211	0	0	0	0	0	0	0	0
ZNF207	0	2	0	2	5	1	4	0
ZNF205	0	0	0	2	2	2	0	0
ZNF202	0	0	0	0	0	0	0	0
ZNF200	0	0	0	0	0	0	0	0
ZNF2	13	16	24	18	18	32	35	21
ZNF197	0	0	0	0	0	0	0	0
ZNF192	1	0	0	0	0	0	0	0
ZNF19	0	0	0	0	0	0	0	0
ZNF189	0	2	2	0	3	0	0	2
ZNF185	7	2	1	3	2	4	2	0
ZNF182	3	31	15	9	19	2	29	1
ZNF181	69	115	67	40	116	95	125	97
ZNF180	0	0	1	0	1	2	1	0
ZNF18	1	0	0	0	2	2	0	0
ZNF177	0	0	0	0	0	0	0	0
ZNF175	37	48	20	20	29	30	50	9
ZNF174	0	0	0	0	0	0	0	0
ZNF17	0	0	0	0	0	0	0	0
ZNF169	1	0	0	0	0	0	0	0
ZNF167	0	1	0	0	0	0	1	0
ZNF165	0	0	0	0	0	0	0	0
ZNF16	0	0	0	4	0	0	0	0
ZNF157	0	1	0	0	0	1	0	0
ZNF154	0	2	0	0	0	0	0	0
ZNF148	3	0	2	0	1	2	0	0
ZNF146	14	11	8	10	18	13	20	13
ZNF143	23	31	24	13	14	18	23	3
ZNF142	1	1	1	0	5	0	5	0
ZNF140	8	9	15	5	8	11	21	7
ZNF135	0	0	1	0	0	0	1	0
ZNF134	1	0	0	0	1	1	0	0
ZNF133	2	3	0	2	2	0	3	3
ZNF132	0	0	0	0	0	4	2	0
ZNF131	0	2	0	0	0	0	0	0
ZNF12	12	6	10	8	0	4	11	9
ZNF114	0	0	0	0	0	0	0	0
ZNF106	0	0	0	0	1	1	0	0
ZNF10	0	0	0	0	0	0	0	0
ZMYND8	2	6	10	7	7	8	14	6
ZMYND19	0	0	0	0	1	0	0	0
ZMYND17	0	0	0	0	0	0	0	0
ZMYND15	28	21	52	18	47	52	45	9
ZMYND12	0	0	0	0	0	0	3	0
ZMYND11	12	61	13	13	25	14	28	12
ZMYND10	0	0	0	0	0	0	0	0
ZMYM6NB	0	0	0	0	1	0	0	0
ZMYM6	0	0	0	0	0	0	4	0
ZMYM5	0	0	1	1	1	0	0	0
ZMYM4	15	11	12	5	18	36	24	26
ZMYM3	0	0	0	1	0	0	0	0
ZMYM2	0	0	0	2	0	2	0	2
ZMYM1	7	1	0	3	4	2	4	1
ZMPSTE24	0	0	0	0	0	0	0	0
ZMIZ2	0	1	1	0	7	6	2	1
ZMIZ1	0	0	1	0	0	0	0	0
ZMAT5	0	1	0	0	0	0	0	0
ZMAT4	0	0	0	0	0	0	0	0
ZMAT3	1	2	2	0	0	0	1	0
ZMAT2	0	1	2	0	0	1	2	0
ZMAT1	0	0	0	0	0	0	0	0
ZKSCAN7	5	2	0	6	6	5	3	4
ZKSCAN5	0	0	1	0	0	2	7	0
ZKSCAN2	0	1	0	0	0	0	0	0
ZKSCAN1	0	4	2	5	2	6	1	1
ZIM2	0	0	0	0	0	0	0	0
ZIC5	0	0	0	0	0	0	1	0
ZIC4	0	0	0	0	0	0	0	0
ZIC3	0	0	0	0	0	0	0	0
ZIC2	0	0	0	0	0	0	0	0
ZIC1	0	0	0	0	0	0	0	0
ZHX3	49	100	64	31	113	138	214	31
ZHX2	0	2	0	0	0	0	1	0
ZHX1	0	1	0	0	1	1	0	0
ZGPAT	5	0	3	2	1	3	2	1
ZGLP1	0	0	0	0	0	0	0	0
ZG16B	0	1	0	0	0	0	0	0
ZG16	0	0	0	0	0	0	0	0
ZFYVE9	75	53	43	40	82	69	73	42
ZFYVE28	0	0	0	0	0	0	0	0
ZFYVE27	0	0	0	0	0	0	0	0
ZFYVE26	0	1	0	0	2	0	1	0
ZFYVE21	2	3	2	2	2	5	9	0
ZFYVE20	0	0	0	2	1	0	1	0
ZFYVE19	26	38	28	22	42	42	46	16
ZFYVE16	4	8	8	0	7	26	7	14
ZFYVE1	16	41	39	11	49	50	60	20
ZFX	8	5	1	4	1	6	3	0
ZFR2	15	8	7	8	18	13	6	1
ZFR	1	0	1	0	2	0	1	0
ZFPM2	0	2	0	0	0	0	0	0
ZFPM1	6	12	15	13	13	28	11	5
ZFPL1	1	0	0	0	1	0	0	0
ZFP92	0	0	1	2	1	1	1	0
ZFP91	3	6	4	5	6	4	9	0
ZFP90	3	3	3	0	5	4	3	1
ZFP82	0	3	0	0	0	0	1	0
ZFP69B	0	0	0	0	0	0	0	0
ZFP69	0	0	0	0	0	0	0	0
ZFP64	0	0	1	0	1	2	0	0
ZFP62	3	9	2	4	8	5	15	11
ZFP57	0	1	1	2	1	1	0	0
ZFP42	0	0	0	0	0	0	0	0
ZFP41	154	298	118	180	154	145	220	97
ZFP37	0	1	0	0	2	0	2	0
ZFP36L2	2	3	9	9	4	16	6	9
ZFP36L1	6	7	4	3	8	13	10	2
ZFP36	1	1	1	0	1	2	1	1
ZFP30	261	410	273	250	279	206	285	182
ZFP3	0	0	0	0	0	0	0	0
ZFP2	0	0	0	1	1	1	4	0
ZFP14	1	28	11	6	13	1	22	2
ZFP112	1	0	0	2	0	0	0	0
ZFP1	0	0	0	0	0	0	0	0
ZFHX4	0	1	0	0	0	0	0	0
ZFHX3	73	69	37	38	25	20	27	12
ZFHX2	10	39	19	9	30	22	30	7
ZFC3H1	13	16	21	22	36	33	29	15
ZFAT	22	27	17	13	35	14	38	9
ZFAND6	0	1	0	0	1	0	0	0
ZFAND5	2	3	1	0	0	0	1	0
ZFAND4	0	0	0	0	0	0	0	0
ZFAND3	3	5	6	5	8	2	11	8
ZFAND2B	15	10	17	2	22	16	18	1
ZFAND2A	0	0	0	0	0	0	0	0
ZER1	5	11	8	8	7	11	16	3
ZEB2	1	3	2	0	6	0	1	6
ZEB1	3	5	5	0	4	0	0	2
ZDHHC9	0	0	0	0	0	0	0	0
ZDHHC7	0	0	0	0	1	3	0	0
ZDHHC6	0	1	0	0	0	0	0	0
ZDHHC5	46	27	30	29	73	56	48	14
ZDHHC4	0	0	0	0	1	1	1	0
ZDHHC3	44	43	8	22	16	13	18	2
ZDHHC24	1	1	1	2	1	1	2	0
ZDHHC23	0	2	1	0	0	2	3	0
ZDHHC22	0	0	0	0	0	0	1	0
ZDHHC21	0	0	0	0	1	0	2	0
ZDHHC20	12	17	18	5	32	28	60	27
ZDHHC2	0	0	0	0	1	0	0	0
ZDHHC19	0	0	0	0	3	2	1	0
ZDHHC18	2	3	2	1	8	2	5	1
ZDHHC17	0	0	0	0	0	0	0	0
ZDHHC16	6	3	0	3	10	5	7	4
ZDHHC15	2	0	0	0	1	0	3	1
ZDHHC14-2	0	0	0	0	0	0	0	0
ZDHHC14	0	0	0	0	0	0	2	0
ZDHHC13	1	0	0	0	2	0	0	0
ZDHHC12	1	16	5	3	7	4	11	1
ZDHHC11	4	2	0	1	0	0	1	1
ZDHHC1	0	0	0	0	0	0	2	0
ZDBF2	0	0	0	0	0	0	0	0
ZCWPW2	0	0	0	0	0	0	0	0
ZCWPW1	14	12	10	3	12	16	10	12
ZCRB1	0	0	0	3	1	0	4	0
ZCCHC9	1	0	1	0	0	0	1	0
ZCCHC8	6	6	15	7	29	21	15	8
ZCCHC7	0	0	0	0	2	0	0	0
ZCCHC6	6	2	2	1	4	5	5	0
ZCCHC5	0	0	0	0	0	0	0	0
ZCCHC4	0	4	1	0	3	3	0	0
ZCCHC3	2	6	2	1	3	9	7	1
ZCCHC24	0	0	0	0	0	0	0	0
ZCCHC2	0	0	0	1	0	1	1	0
ZCCHC18	35	45	29	31	27	31	50	20
ZCCHC17	2	8	4	4	1	10	10	7
ZCCHC14	30	41	27	29	62	65	101	28
ZCCHC13	0	0	0	0	0	0	0	0
ZCCHC12	0	0	0	0	0	0	0	0
ZCCHC10	0	0	0	0	0	0	0	0
ZC4H2	0	0	0	0	0	0	0	0
ZC3HC1	0	0	0	1	0	1	2	1
ZC3HAV1L	1	1	6	1	6	9	2	0
ZC3HAV1	8	15	22	13	34	18	27	5
ZC3H8	0	0	0	0	0	0	0	0
ZC3H7B	0	4	0	0	13	9	11	1
ZC3H7A	0	0	0	0	3	3	2	0
ZC3H6	0	1	0	0	1	2	1	1
ZC3H4	0	1	1	2	4	5	7	1
ZC3H3	0	0	0	0	0	1	0	0
ZC3H18	0	3	3	4	10	5	9	2
ZC3H15	0	0	0	0	2	4	1	0
ZC3H14	7	9	14	3	26	23	10	11
ZC3H13	17	15	5	14	17	5	9	10
ZC3H12D	0	0	1	0	0	0	0	0
ZC3H12C	0	1	0	0	0	1	2	0
ZC3H12B	0	1	6	1	4	4	3	1
ZC3H12A	0	0	1	0	5	3	0	0
ZC3H11A	5	0	0	0	4	1	2	0
ZC3H10	7	24	7	1	18	29	28	5
ZC2HC1B	311	491	266	186	517	334	698	275
ZC2HC1A	1	0	0	0	0	2	2	6
ZBTB9	0	0	0	0	0	0	0	0
ZBTB8OS	2	1	1	1	2	2	6	1
ZBTB8B	3	2	0	0	0	1	7	3
ZBTB8A	0	0	0	0	0	0	4	0
ZBTB7C	10	2	8	5	9	6	6	2
ZBTB7B	4	4	7	5	8	7	10	1
ZBTB7A	1	2	0	0	3	0	0	0
ZBTB6	0	0	0	0	0	0	2	0
ZBTB5	13	15	23	10	30	18	29	6
ZBTB49	0	0	0	0	0	0	0	0
ZBTB48	27	32	48	21	41	52	59	19
ZBTB47	0	1	1	0	0	4	1	0
ZBTB46	0	1	0	1	0	5	0	0
ZBTB45	0	1	0	0	0	0	0	0
ZBTB44	43	27	13	3	24	21	53	31
ZBTB43	4	1	2	0	1	6	3	2
ZBTB42	0	0	0	2	2	2	0	0
ZBTB41	1	6	2	1	3	6	2	0
ZBTB40	2	2	0	0	4	0	0	2
ZBTB4	29	31	16	15	27	42	60	16
ZBTB39	0	0	1	0	0	1	0	0
ZBTB38	0	13	0	10	6	4	11	10
ZBTB37	6	5	3	3	5	4	8	6
ZBTB34	2	0	0	0	0	0	0	0
ZBTB33	3	4	11	1	4	3	10	3
ZBTB32	42	61	63	54	116	135	128	25
ZBTB3	0	0	0	0	1	2	1	0
ZBTB26	123	152	131	79	129	137	171	76
ZBTB25	2	2	4	4	2	7	5	1
ZBTB24	0	0	0	2	0	0	0	0
ZBTB22	0	0	0	0	0	0	0	0
ZBTB20	0	0	0	0	0	1	1	1
ZBTB2	1	4	1	2	7	0	4	4
ZBTB18	2	0	0	0	0	0	0	0
ZBTB17	3	10	14	6	19	19	18	7
ZBTB16	0	4	2	1	0	0	0	0
ZBTB14	0	0	0	1	1	0	0	0
ZBTB12	12	38	32	13	28	47	65	7
ZBTB11	86	100	133	61	126	222	148	95
ZBTB10	0	0	0	0	0	0	0	0
ZBTB1	4	5	19	2	10	3	9	8
ZBP1	0	0	0	0	0	0	0	0
ZBED6	1	0	0	0	0	3	0	0
ZBED5	1	5	0	0	4	4	5	4
ZBED4	3	17	7	1	10	9	13	1
ZBED3	0	10	4	5	8	5	11	2
ZBED2	1	2	2	0	0	1	7	4
ZBED1	2	2	2	4	0	3	3	2
ZBBX	0	0	0	0	0	0	0	0
ZAR1L	0	0	0	0	0	0	0	0
ZAR1	0	1	0	0	0	0	0	0
ZAP70	0	0	0	0	0	0	0	0
ZAN	0	0	0	0	0	0	0	0
ZAK	11	5	3	5	15	2	9	3
ZADH2	0	0	0	0	0	0	0	0
ZACN	157	219	202	148	387	471	345	94
YY1	2	8	4	1	6	5	2	3
YWHAZ	5	13	15	0	7	12	17	2
YWHAQ	1	2	2	0	0	6	0	0
YWHAH	3	3	2	1	1	2	1	0
YWHAG	5	6	2	2	0	0	2	0
YWHAE	4	1	3	2	4	4	3	0
YWHAB	6	4	2	1	6	2	2	0
YTHDF3	3	1	3	2	2	4	3	1
YTHDF2	2	0	0	0	6	2	0	0
YTHDF1	0	0	1	0	0	0	0	0
YTHDC2	2	1	0	1	0	0	0	0
YTHDC1	3	4	4	2	10	6	6	1
YSK4	0	1	0	0	0	0	5	2
YRDC	17	35	47	22	33	45	54	8
YPEL5	0	5	6	0	2	2	6	3
YPEL4	4	11	3	8	4	8	7	2
YPEL3	0	0	1	1	0	1	0	0
YPEL2	0	0	1	0	0	1	1	0
YPEL1	15	26	19	18	28	22	33	17
YOD1	4	0	0	3	0	0	2	0
YME1L1	1	2	5	4	1	2	2	3
YLPM1	0	0	0	0	0	0	3	1
YKT6	0	0	0	0	2	0	0	1
YJEFN3	0	0	0	0	0	0	0	0
YIPF7	0	0	0	0	0	0	0	0
YIPF6	0	0	0	0	0	0	0	0
YIPF5	0	0	2	0	0	0	0	0
YIPF4	0	0	0	0	1	0	1	0
YIPF3	0	2	0	0	2	2	0	0
YIPF2	210	261	299	159	302	384	274	96
YIPF1	4	8	3	4	4	14	13	4
YIF1B	128	129	224	147	246	273	228	68
YIF1A	1	2	0	0	0	2	0	0
YES1	6	1	5	0	9	2	1	4
YEATS4	0	0	0	0	1	0	0	0
YEATS2	175	289	144	96	215	227	282	111
YDJC	0	3	0	1	1	2	0	1
YBX2	11	28	2	0	3	6	4	1
YBX1	47	81	69	67	63	74	86	54
YBEY	11	11	11	17	21	22	30	6
YARS2	356	394	327	139	362	347	357	215
YARS	12	12	11	9	26	15	24	4
YAP1	5	2	0	7	10	5	2	0
YAF2	2	1	3	3	1	5	9	1
YAE1D1	4	0	0	0	0	0	0	0
XYLT2	11	4	1	5	4	6	2	1
XYLT1	0	0	0	1	0	0	0	0
XYLB	0	2	0	0	2	0	0	0
XXYLT1	0	0	1	0	1	0	1	1
XRRA1	10	15	6	12	13	22	11	11
XRN2	1	0	0	0	0	2	2	0
XRN1	2	4	4	6	5	9	13	15
XRCC6BP1	0	1	0	0	2	0	0	0
XRCC6	0	0	0	0	0	0	0	0
XRCC4	0	0	0	0	0	0	0	0
XRCC3	17	69	42	18	49	48	76	6
XRCC2	0	0	0	0	0	0	0	0
XRCC1	3	7	4	2	5	4	7	1
XPR1	1	0	2	1	2	0	2	2
XPOT	0	0	0	1	1	2	0	0
XPO7	0	0	0	0	1	0	2	0
XPO6	2	0	0	4	1	0	0	0
XPO5	6	9	9	1	10	9	4	2
XPO4	21	14	31	10	35	27	21	17
XPO1	2	0	0	0	2	0	2	0
XPNPEP3	0	1	2	0	0	2	2	0
XPNPEP2	0	2	1	0	0	0	0	0
XPNPEP1	2	0	0	0	0	0	0	0
XPC	4	10	9	2	11	13	20	7
XPA	43	34	23	23	26	36	35	26
XKRX	0	0	0	0	0	0	0	0
XKR9	0	0	0	0	0	0	0	0
XKR8	3	8	2	2	13	12	14	2
XKR7	0	2	1	1	2	0	5	0
XKR6	0	1	1	0	0	0	0	0
XKR5	0	1	0	0	0	0	0	0
XKR4	0	0	0	0	0	0	0	0
XK	1	1	0	0	0	0	0	0
XIST	140	201	133	120	147	116	182	85
XIRP2	0	0	0	0	0	0	0	1
XIRP1	5	17	3	3	9	15	7	5
XIAP	0	2	0	0	0	0	0	0
XG	0	3	0	0	1	2	6	0
XDH	0	4	0	0	2	2	3	0
XCR1	0	0	0	0	0	0	0	0
XCL2	0	0	0	0	0	0	0	0
XCL1	0	0	0	0	0	0	0	0
XBP1	2	9	6	3	10	4	9	4
XAF1	0	0	0	0	0	0	0	0
XAB2	2	0	0	0	1	2	2	0
WWTR1	2	3	1	1	0	1	0	0
WWP2	0	1	2	0	4	0	3	0
WWP1	14	45	33	28	46	24	67	44
WWOX	3	1	0	1	1	3	3	0
WWC3	0	0	0	0	0	0	0	0
WWC2	0	0	1	0	0	0	1	0
WTIP	0	0	0	0	1	0	0	0
WTAP	6	1	2	0	11	3	1	1
WT1	0	0	0	0	0	0	0	0
WSCD2	0	0	0	0	0	0	0	0
WSCD1	0	0	0	0	0	0	0	0
WSB2	0	0	3	0	2	0	2	1
WSB1	4	1	2	0	0	1	0	0
WRNIP1	0	0	0	0	0	2	1	0
WRN-2	0	0	0	0	0	0	0	0
WRN	0	0	0	4	0	0	0	0
WRB	0	0	0	0	0	0	0	0
WRAP73	2	0	0	1	0	4	2	0
WRAP53	0	0	0	0	0	0	0	0
WNT9B	0	0	0	0	1	0	0	0
WNT9A	0	0	0	0	0	0	0	0
WNT8B	10	29	21	5	13	8	24	6
WNT8A	0	0	0	1	0	0	0	0
WNT7A	0	0	0	0	1	0	0	0
WNT6	0	0	0	0	0	2	0	0
WNT5B	0	0	0	0	0	0	0	0
WNT5A	5	9	15	6	12	10	8	0
WNT4	10	19	7	7	20	11	19	1
WNT3A	0	0	0	0	0	1	0	0
WNT3	1	2	0	0	2	3	0	0
WNT2B	11	34	8	5	20	23	26	16
WNT2	6	5	8	2	9	5	9	3
WNT16	0	0	1	0	0	0	0	0
WNT11	0	2	0	0	0	0	1	0
WNT10B	0	1	0	1	1	0	1	0
WNT10A	1	2	3	0	2	0	11	0
WNT1	0	0	0	0	0	0	0	0
WNK4	18	7	16	18	29	41	31	13
WNK3	3	2	2	1	2	1	4	2
WNK2	0	1	0	1	0	0	0	0
WNK1	4	30	5	7	24	8	10	5
WLS	0	0	0	0	2	0	0	0
WIZ	0	1	0	1	0	2	2	0
WISP3	0	1	0	1	0	0	1	1
WISP2	0	0	0	0	0	0	0	0
WISP1	3	3	0	0	3	0	3	0
WIPI2	2	3	0	0	2	2	2	0
WIPI1	9	13	18	13	22	26	13	6
WIPF3	9	17	9	13	14	15	18	2
WIPF2	1	2	0	1	1	0	6	4
WIPF1	49	38	32	24	28	16	47	14
WIF1	14	34	16	20	27	18	33	26
WIBG	0	0	0	1	0	1	0	0
WHSC2	1	3	2	0	2	7	7	2
WHSC1L1	23	34	16	9	27	36	52	18
WHSC1	3	13	18	2	4	13	13	2
WHAMM	70	64	57	36	77	41	91	33
WFS1	0	4	5	0	1	0	0	0
WFIKKN2	4	1	2	2	0	2	3	0
WFIKKN1	3	10	4	5	8	10	14	3
WFDC8	0	0	0	0	0	0	0	0
WFDC5	0	0	0	0	1	0	1	1
WFDC3	0	0	0	0	0	0	0	0
WFDC2	0	0	0	0	0	0	0	0
WFDC18	1	2	1	1	18	3	13	0
WFDC15B	0	0	0	0	0	0	0	0
WFDC13	0	0	0	0	0	0	0	0
WFDC11	0	0	0	0	0	0	0	0
WFDC10A	0	0	0	0	0	0	0	0
WFDC1	0	0	0	0	0	0	0	2
WEE2	0	1	0	0	0	0	0	0
WEE1	0	0	0	2	0	1	0	0
WDYHV1	1	1	0	1	0	0	0	5
WDTC1	0	3	1	1	6	4	3	2
WDSUB1	81	99	66	45	170	70	93	101
WDR96	1	1	0	0	1	1	2	1
WDR93	0	3	2	0	3	0	0	0
WDR92	2	0	0	0	0	0	0	0
WDR91	0	0	0	0	0	0	0	0
WDR90	0	0	0	2	1	0	0	0
WDR89	0	0	0	0	0	0	0	0
WDR88	1	1	1	0	0	0	0	0
WDR87	35	20	15	18	29	26	53	3
WDR86	0	0	1	0	0	0	0	0
WDR83OS	1	1	0	0	1	4	1	0
WDR83	144	96	107	105	133	163	114	68
WDR82	11	10	12	6	14	27	31	6
WDR81	0	2	0	1	0	0	1	0
WDR78	0	0	0	0	2	0	0	0
WDR77	0	0	0	0	1	0	0	0
WDR76	0	2	1	0	0	2	0	0
WDR75	4	7	8	1	9	5	14	6
WDR74	4	1	3	2	4	19	8	10
WDR73	36	43	39	19	58	103	74	27
WDR72	0	0	0	0	0	0	0	0
WDR70	0	0	0	0	3	1	0	1
WDR7	2	1	0	0	0	2	1	0
WDR67	0	0	0	0	2	3	0	0
WDR66	0	0	0	0	0	0	0	0
WDR64	0	0	0	2	1	1	1	1
WDR63	4	0	1	0	1	0	0	0
WDR62	2	0	2	0	4	6	5	1
WDR61	0	0	0	0	0	0	2	0
WDR60	1	0	0	0	0	0	0	0
WDR6	140	120	169	101	240	266	274	53
WDR5B	63	85	64	45	59	68	70	36
WDR59	0	0	0	1	0	0	0	0
WDR55	4	1	3	4	3	0	7	0
WDR54	0	0	0	1	3	3	10	1
WDR53	0	0	0	0	1	0	0	0
WDR52	2	7	8	2	13	2	13	2
WDR5	2	1	0	1	0	0	0	0
WDR48	34	37	44	15	42	88	72	29
WDR47	4	3	3	5	5	2	7	9
WDR46	57	64	57	93	75	174	131	46
WDR45L	0	4	9	0	1	3	4	0
WDR45	1	0	0	0	0	0	0	0
WDR44	0	0	0	1	0	0	2	2
WDR43	0	1	0	3	0	0	0	0
WDR41	4	8	17	15	10	17	18	24
WDR4	4	1	0	0	1	1	1	4
WDR38	1062	702	920	710	1237	1387	1261	1378
WDR37	26	40	20	10	56	64	65	37
WDR36	0	1	0	0	0	0	0	0
WDR35	10	6	2	7	12	12	14	12
WDR34	0	2	3	2	3	0	3	0
WDR33	2	2	0	2	0	1	0	0
WDR31	0	0	0	0	0	0	0	0
WDR3	38	52	69	31	28	39	34	10
WDR27	0	3	0	0	0	0	0	0
WDR26	6	3	4	2	2	0	7	5
WDR25	0	0	0	0	0	0	0	0
WDR24	23	36	41	32	65	116	91	17
WDR20	2	0	1	1	4	2	4	2
WDR19	11	33	17	16	27	12	40	21
WDR18	0	0	0	0	0	1	0	0
WDR17	0	0	0	0	0	0	0	0
WDR16	0	0	0	0	0	0	0	0
WDR13	0	0	0	0	0	1	0	0
WDR12	1	2	0	0	0	0	0	0
WDR11	0	0	0	0	0	0	0	0
WDR1	4	0	4	0	2	0	2	0
WDPCP	0	0	0	0	0	0	0	0
WDHD1	0	0	0	0	1	0	0	0
WDFY4	0	0	2	0	0	0	0	0
WDFY3	54	48	43	26	55	18	55	25
WDFY2	7	7	4	3	18	12	15	18
WDFY1	0	2	0	0	2	2	0	0
WC1.3	0	1	2	0	0	1	0	0
WC1-8	0	0	1	2	0	0	0	1
WC1-2	0	1	1	0	0	0	0	1
WC1-12	0	0	0	0	0	0	0	0
WC1	0	0	0	0	0	0	0	0
WC-7	5	19	14	4	21	14	21	5
WBSCR28	0	0	0	0	0	0	0	0
WBSCR27	3	1	2	6	3	5	3	3
WBSCR22	0	1	0	0	0	2	0	0
WBSCR17	0	0	0	0	0	0	0	0
WBSCR16	0	0	0	0	0	0	0	0
WBP5	0	0	0	0	2	0	0	0
WBP4	2	2	2	1	1	5	6	1
WBP2NL	0	0	1	0	0	0	1	0
WBP2	0	1	3	0	0	0	0	1
WBP11	2	16	10	2	20	17	40	9
WBP1	26	34	41	12	33	43	38	15
WASL	4	2	3	1	2	3	4	0
WASH1	3	2	9	6	7	2	7	3
WASF3	0	1	0	0	0	0	0	0
WASF2	1	1	1	1	1	2	4	2
WASF1	0	0	0	0	0	0	0	0
WAS-2	0	0	0	0	0	0	0	0
WAS	1	1	0	1	1	1	0	0
WARS2	2	3	1	0	3	3	8	2
WARS	0	2	0	0	0	1	0	0
WAPAL	0	3	3	0	2	4	6	2
WAC	4	1	0	1	0	0	0	0
VWF	13	4	3	5	29	21	15	4
VWDE	0	0	1	0	0	0	0	0
VWCE	1	0	1	0	0	1	0	0
VWC2L	0	0	0	0	0	0	0	0
VWC2	0	0	1	0	0	0	0	0
VWA9	289	387	344	165	359	287	230	137
VWA8	9	25	23	6	5	5	10	6
VWA7	1	3	1	0	0	5	3	1
VWA5B2	9	19	12	10	21	18	31	8
VWA5B1	3	9	4	0	2	0	0	3
VWA5A	0	0	0	0	0	0	0	0
VWA3B	0	0	0	0	0	0	0	0
VWA3A	0	0	0	0	0	0	0	0
VWA2	61	91	71	48	145	129	173	72
VWA1	1	0	5	2	3	5	3	1
VTN	0	0	0	0	0	0	0	0
VTI1B	0	0	0	0	2	0	6	0
VTI1A	0	0	0	0	0	0	1	0
VTCN1	0	0	0	0	0	0	0	0
VTA1	0	0	0	0	0	0	0	0
VSX2	0	0	0	0	0	0	0	0
VSX1	0	0	0	0	0	0	0	0
VSTM5	3	11	5	4	5	7	8	2
VSTM4	0	0	0	0	0	0	0	0
VSTM2L	0	0	0	0	0	0	0	0
VSTM2B	0	2	1	2	3	0	3	1
VSTM2A	0	0	0	0	0	0	0	0
VSTM1	0	2	0	0	0	1	3	1
VSNL1	0	2	2	0	2	1	3	1
VSIG8	14	8	22	8	48	47	63	10
VSIG4	0	0	1	0	0	0	0	0
VSIG2	0	1	0	0	0	0	1	0
VSIG10L	6	9	14	1	4	4	11	3
VSIG10	0	2	1	0	1	0	0	1
VSIG1	0	0	0	2	0	0	0	1
VRTN	0	0	0	0	0	0	0	0
VRK3	6	5	3	1	8	2	8	0
VRK2	60	47	65	23	72	127	120	51
VRK1	0	0	1	1	0	0	0	0
VPS9D1	23	24	47	14	50	61	50	14
VPS8	14	23	4	5	12	21	34	8
VPS72	1	0	0	0	2	0	0	0
VPS54	4	6	13	0	5	5	5	11
VPS53	9	16	19	8	21	21	24	8
VPS52	0	1	0	0	2	0	0	0
VPS51	0	5	1	0	1	12	6	1
VPS4B	4	3	2	2	0	2	6	0
VPS4A	86	52	64	40	69	97	93	37
VPS45	2	7	0	0	1	4	0	4
VPS41	0	0	0	0	0	0	0	0
VPS39	1	0	0	0	2	0	0	0
VPS37D	0	1	1	1	1	3	1	0
VPS37C	1	0	0	0	0	0	0	0
VPS37B	31	44	55	29	91	95	95	24
VPS37A	0	3	0	1	1	3	2	1
VPS36	4	1	4	0	3	1	2	0
VPS35	0	2	1	2	1	0	4	0
VPS33B	3	0	1	0	3	0	0	0
VPS33A	2	2	1	0	0	2	0	2
VPS29	0	0	0	0	0	2	3	0
VPS28	0	0	0	1	0	3	0	0
VPS26B	5	4	1	1	7	5	1	2
VPS26A	0	2	0	3	6	4	10	2
VPS25	4	2	5	0	6	4	7	7
VPS18	0	0	0	0	0	0	1	0
VPS16	0	0	0	0	1	0	0	0
VPS13D	9	2	4	2	9	2	9	0
VPS13C	0	0	1	0	0	0	0	0
VPS13B	22	37	18	20	43	35	33	12
VPS13A	10	5	12	5	9	6	17	6
VPS11	13	2	3	9	5	2	4	3
VPREB3	0	0	0	0	2	0	0	0
VPREB2	0	0	0	0	0	0	0	0
VPREB1-2	0	0	0	0	0	0	0	0
VPREB1	0	0	0	0	0	0	0	0
VPRBP	75	50	51	27	82	92	87	10
VOPP1	0	0	0	0	0	0	0	0
VNN2	3	1	0	0	0	6	0	0
VNN1	0	0	0	0	0	0	0	0
VN1R2	17	35	13	26	30	34	28	12
VN1R1	0	0	0	0	0	0	0	0
VMP1	13	3	3	3	1	3	9	0
VMO1	2	1	2	0	2	3	3	0
VMAC	0	0	0	0	0	0	1	0
VMA21	8	5	2	2	2	2	4	4
VLDLR	66	43	54	29	33	23	51	23
VKORC1L1	5	8	5	4	13	19	8	14
VKORC1	0	1	3	0	1	0	0	0
VIT	1	0	0	0	1	3	0	0
VIPR2	0	0	0	0	0	0	0	0
VIPR1	0	0	0	0	0	0	0	0
VIPAS39	2	0	2	1	0	1	3	0
VIP	0	0	0	0	0	0	0	0
VIMP	0	0	0	0	0	0	0	1
VIM	3	3	2	0	2	7	9	0
VILL	3	12	13	5	13	16	17	2
VIL1	0	1	0	0	0	0	0	0
VHL	0	0	0	0	0	0	0	0
VGLL4	4	27	32	15	40	45	40	9
VGLL3	0	0	0	0	0	0	0	0
VGLL2	0	0	0	0	0	0	0	0
VGLL1	0	0	0	0	0	0	0	0
VEZT	0	0	0	0	0	1	0	0
VEZF1	1	3	2	2	3	8	0	1
VEPH1	2	7	0	2	4	1	1	0
VEGFC	0	0	0	0	0	0	0	0
VEGFB	6	5	14	9	12	8	13	8
VEGFA	15	13	17	12	19	10	11	2
VDR	122	204	124	129	133	119	171	70
VDAC3	3	3	0	0	4	1	1	1
VDAC2	9	3	3	2	2	7	0	1
VDAC1	3	0	4	0	2	6	0	0
VCPIP1	1	0	0	0	6	0	3	0
VCP	0	1	4	4	2	2	6	0
VCL	7	17	10	3	15	11	3	8
VCAN	1	2	0	0	0	1	2	0
VCAM1	0	0	0	0	0	0	2	0
VBP1	0	0	0	2	2	0	0	0
VAX2	3	0	1	4	3	2	5	0
VAX1	0	0	0	0	0	0	0	0
VAV3	49	20	21	40	4	179	233	139
VAV2	0	2	0	0	1	1	4	0
VAV1	1	1	0	1	0	1	1	0
VAT1L	0	0	0	0	0	0	0	0
VAT1	15	30	24	32	33	56	33	17
VASP	1	3	4	2	5	1	3	0
VASN	2	13	7	3	7	17	16	0
VASH2	0	0	0	0	0	0	1	0
VASH1	3	5	5	1	0	10	4	4
VARS2	0	0	0	0	0	0	0	0
VARS	1	2	4	2	7	3	2	0
VAPB	1	2	1	1	0	0	5	0
VAPA	2	0	2	0	1	0	3	0
VANGL2	0	0	0	0	0	0	1	0
VANGL1	0	2	0	0	0	0	0	0
VAMP8	0	1	0	0	1	0	0	0
VAMP7-2	0	0	0	0	0	0	3	0
VAMP7	0	0	0	0	0	0	0	0
VAMP5	2	1	3	3	1	3	0	0
VAMP4	4	0	3	2	0	1	4	0
VAMP3	4	0	0	0	5	2	0	0
VAMP2	0	0	0	0	0	0	0	0
VAMP1	22	13	17	5	17	14	41	12
VAC14	2	0	1	0	8	12	11	1
UXT	0	1	0	2	2	0	2	1
UXS1	0	0	0	0	0	0	0	0
UVRAG	1	0	0	0	0	0	0	0
UTY	0	2	4	0	0	0	0	0
UTS2R	0	0	0	0	0	0	0	0
UTS2B	0	0	0	0	0	0	0	0
UTS2	0	0	0	0	3	1	2	4
UTRN	1	2	1	0	5	4	9	4
UTP6	2	2	0	0	1	1	0	0
UTP3	43	48	38	14	30	70	35	26
UTP20	4	14	21	25	36	19	25	14
UTP18	14	12	24	18	20	6	22	12
UTP15	0	0	0	0	0	0	1	0
UTP14A	1	1	2	1	4	11	2	3
UTP11L	2	0	0	0	0	0	0	0
UST	0	1	0	0	0	0	0	0
USPL1	0	0	0	0	0	0	0	0
USP9Y-3	0	0	0	0	0	0	0	0
USP9Y-2	0	0	0	0	0	0	0	0
USP9Y	0	0	0	0	0	0	0	0
USP9X	6	14	6	0	8	5	13	4
USP8	17	21	20	10	41	42	40	20
USP7	4	2	0	2	1	1	0	1
USP6NL	0	2	1	1	0	0	0	1
USP54	27	26	5	13	38	13	41	11
USP53-2	4	1	4	5	3	9	3	0
USP53	12	32	30	12	45	38	74	45
USP50	4	7	0	1	1	1	9	0
USP5	3	1	7	1	6	5	4	0
USP49	43	53	51	22	44	49	60	15
USP48	2	0	0	1	0	2	2	0
USP47	3	1	2	4	12	8	11	5
USP46	0	0	0	0	0	0	0	0
USP45	0	0	0	0	2	0	0	0
USP44	11	39	27	18	41	40	51	31
USP43	0	0	0	0	0	0	0	0
USP42	4	10	6	7	7	7	17	4
USP40	11	0	6	2	2	0	1	0
USP4	0	0	0	0	0	1	3	0
USP39	0	2	0	0	0	0	0	0
USP38	10	18	2	22	17	21	20	5
USP37	0	0	2	0	0	0	0	0
USP36	1	3	2	0	3	2	0	0
USP35	2	11	5	2	3	23	20	0
USP34	47	80	58	23	73	60	100	40
USP33	1	0	1	0	0	0	1	0
USP32	1	1	0	0	0	0	0	0
USP31	2	0	0	0	1	1	0	0
USP30	85	59	73	43	85	116	95	31
USP3	20	29	12	26	26	12	24	10
USP28	0	0	0	0	0	0	0	0
USP27X	1	0	0	0	0	0	0	0
USP26	0	0	0	0	0	0	0	0
USP25	2	0	0	0	0	0	0	0
USP24	2	1	2	0	2	4	1	0
USP22	0	6	0	0	3	0	0	0
USP21	4	19	7	6	9	14	11	3
USP20	0	1	0	0	0	0	3	0
USP2	7	13	8	0	2	3	14	3
USP19	2	2	0	1	3	7	6	0
USP18	0	0	0	0	0	0	0	0
USP17L5	0	0	0	0	0	15	1	0
USP16	8	16	5	1	13	10	16	1
USP15	0	0	4	0	4	4	2	0
USP14	32	28	26	22	64	57	53	20
USP13	0	0	0	0	0	0	0	0
USP12	0	0	0	0	0	0	0	0
USP11	0	0	0	0	2	2	0	0
USP10	1	0	1	0	0	1	0	0
USP1	71	51	41	21	78	73	69	56
USO1	5	3	0	3	0	1	1	0
USMG5	2	3	1	1	7	4	3	4
USHBP1	0	0	0	0	1	0	0	0
USH2A	11	9	20	6	8	6	13	8
USH1G	0	0	0	0	0	0	0	0
USH1C	0	0	0	0	0	0	0	0
USF2	1	0	2	1	5	4	1	4
USF1	12	8	5	9	22	7	11	3
USE1	2	0	2	3	5	2	3	1
USB1	1	1	2	0	12	8	8	5
UROS	0	0	0	0	0	0	1	0
UROD	0	0	0	0	0	0	3	0
UROC1	0	0	0	0	0	0	0	0
URM1	73	77	52	46	107	123	84	30
URI1	2	1	0	0	0	0	1	0
URGCP	0	2	0	0	0	0	0	0
URB2	1	2	0	0	1	0	0	0
URB1	0	0	0	0	0	2	1	0
UQCRQ	2	8	1	2	10	4	4	2
UQCRH	6	6	3	7	13	6	8	7
UQCRFS1	0	0	0	2	3	0	3	0
UQCRC2	6	5	3	0	2	4	4	2
UQCRC1	6	4	4	3	5	7	11	2
UQCRB	0	2	2	0	2	1	6	4
UQCR11	5	4	8	2	0	2	4	2
UQCR10	7	0	0	0	4	3	1	0
UQCC	0	3	0	0	0	3	0	0
UPRT	1	0	0	0	0	0	0	0
UPP2	159	262	185	171	146	136	218	126
UPP1	2	3	4	0	1	4	0	1
UPK3BL	0	0	0	0	0	0	0	0
UPK3B	0	0	0	0	0	0	1	0
UPK3A	0	0	0	0	0	0	0	0
UPK2	0	0	0	0	0	0	0	0
UPK1B	11	21	12	10	15	14	22	1
UPK1A	0	0	0	0	0	0	0	0
UPF3B	3	2	1	4	5	4	2	1
UPF3A	0	0	7	1	1	3	3	0
UPF2	2	4	3	7	2	4	7	5
UPF1	6	4	3	0	3	17	8	3
UPB1	348	645	882	442	926	1090	836	176
UOX	0	0	0	0	0	0	0	0
UNKL	62	61	99	39	126	188	144	34
UNK	1	7	1	0	5	10	6	1
UNG	2	0	2	2	0	1	0	0
UNCX	0	0	0	0	0	0	0	0
UNC93B1	1	1	0	0	0	1	0	0
UNC93A	0	4	1	0	11	6	6	0
UNC80	0	0	3	1	0	1	1	0
UNC79	0	0	0	0	0	0	0	0
UNC5D	0	0	0	0	0	0	0	0
UNC5CL	0	0	0	1	1	0	2	0
UNC5C	4	12	1	7	4	1	5	0
UNC5B	0	0	0	3	4	3	5	2
UNC5A	6	5	4	3	7	4	6	0
UNC50	9	21	14	2	15	18	22	15
UNC45B	0	0	0	0	0	0	0	0
UNC45A	1	2	2	1	2	5	2	4
UNC13D	5	9	2	1	11	3	2	1
UNC13C	0	3	0	0	1	0	1	0
UNC13B	0	2	0	0	0	1	1	0
UNC13A	0	0	0	0	0	1	0	0
UNC119B	0	0	0	2	1	0	0	0
UNC119	1	0	3	0	1	2	0	0
UMPS	0	0	2	0	0	1	1	0
UMODL1	0	0	0	0	0	0	0	0
UMOD	0	0	0	0	0	0	0	0
ULK4	6	30	14	15	35	42	35	11
ULK3	0	0	0	1	0	0	0	0
ULK2	0	0	0	0	0	2	0	0
ULK1	0	0	0	0	0	0	0	0
ULBP3	0	0	0	0	0	1	2	0
ULBP27	0	0	0	0	0	0	0	0
ULBP21	0	0	0	0	0	0	0	0
ULBP15	1	7	2	0	3	1	1	0
ULBP11	0	0	0	0	1	1	7	0
UIMC1	0	0	0	1	1	2	2	0
UHRF2	0	0	0	0	0	0	0	0
UHRF1BP1L	1	2	0	2	2	2	8	0
UHRF1BP1	0	1	1	0	1	0	0	0
UHRF1	37	61	35	43	96	139	163	33
UHMK1	0	0	0	0	0	0	0	0
UGT8	0	0	0	0	0	0	0	0
UGT3A1	0	0	0	0	0	0	0	0
UGT2B4	0	0	0	0	0	0	0	0
UGT2B17	0	0	0	0	0	0	0	0
UGT2B15	1	4	0	1	0	0	1	1
UGT2B10	4	0	0	2	0	2	0	0
UGT2A3	2	2	0	0	4	0	5	0
UGT1A6	6	1	1	2	0	4	0	0
UGT1A1	9	0	3	4	3	4	4	0
UGP2	11	26	33	9	36	43	31	48
UGGT2	8	5	9	3	22	15	18	10
UGGT1	4	0	1	0	6	0	0	2
UGDH	3	6	4	0	2	0	8	1
UGCG	0	0	0	0	0	0	0	0
UFSP2	3	4	4	0	8	8	7	4
UFSP1	1	4	0	0	3	6	4	1
UFM1	0	2	0	0	0	0	0	0
UFL1	2	4	3	1	6	2	1	1
UFD1L	14	10	10	11	11	18	15	0
UFC1	18	30	18	9	23	18	25	6
UEVLD	32	48	44	21	44	101	66	35
UCP3	0	0	0	0	0	0	0	0
UCP2	0	2	2	0	1	0	2	1
UCP1	0	1	0	0	0	0	0	1
UCN3	0	0	0	0	0	0	0	0
UCN2	1	3	1	2	0	2	2	0
UCN	0	0	0	0	0	0	0	0
UCMA	0	6	0	0	0	0	0	0
UCKL1	5	4	0	2	3	9	4	1
UCK2	0	0	0	0	0	0	0	0
UCK1	15	21	7	14	6	19	30	0
UCHL5	2	2	0	1	1	6	0	1
UCHL3	0	0	2	0	0	1	1	0
UCHL1	0	0	0	0	0	0	0	0
UBXN8	11	19	5	13	8	19	14	3
UBXN7	2	0	2	0	0	0	0	0
UBXN6	5	2	4	4	5	6	3	7
UBXN4	4	4	0	0	1	5	3	0
UBXN2B	4	11	6	4	6	2	6	2
UBXN2A	0	0	0	0	0	3	0	0
UBXN11	1	6	1	0	1	6	1	0
UBXN10	0	0	0	0	0	0	0	0
UBXN1	2	17	7	1	13	18	6	4
UBTF	5	13	17	6	10	20	3	0
UBTD2	0	0	0	0	0	2	0	0
UBTD1	0	0	0	1	0	0	0	0
UBR7	1	2	3	2	2	8	9	2
UBR5	6	7	3	0	1	5	4	1
UBR4	6	11	7	3	6	3	1	0
UBR3	0	2	0	0	2	0	2	0
UBR2	19	12	1	2	6	18	11	6
UBR1	37	46	27	34	38	53	52	34
UBQLNL	0	0	0	0	0	0	0	0
UBQLN4	0	1	0	1	0	1	0	0
UBQLN3	0	0	0	0	0	0	0	0
UBQLN2	0	0	0	0	2	1	0	0
UBQLN1	6	3	8	2	3	2	3	0
UBP1	7	24	12	5	8	16	19	8
UBOX5	2	11	5	5	11	5	10	1
UBN2	1	7	3	5	11	4	19	12
UBN1	14	38	22	26	37	22	25	11
UBLCP1	0	0	0	0	0	0	0	0
UBL7	0	0	0	0	0	0	0	0
UBL5	0	0	0	0	0	4	1	0
UBL4B	0	0	0	0	0	0	0	0
UBL4A	0	0	0	0	1	2	2	0
UBL3	0	0	0	0	0	2	2	0
UBIAD1	0	0	0	0	0	0	0	0
UBFD1	1	1	3	1	1	0	0	1
UBE4B	0	2	1	1	3	2	1	0
UBE4A	2	11	5	2	4	12	14	7
UBE3D	0	0	0	1	0	0	0	0
UBE3C	0	0	0	0	0	0	1	0
UBE3B	4	5	5	6	3	1	0	0
UBE3A	0	7	1	3	2	1	9	2
UBE2Z	9	14	7	3	17	20	16	12
UBE2W	0	0	0	0	0	0	0	0
UBE2V2	0	2	0	0	0	0	2	0
UBE2V1	8	10	8	3	2	8	4	2
UBE2U-2	0	0	0	0	0	0	0	0
UBE2U	0	0	0	0	0	0	0	0
UBE2T	2	1	0	2	3	2	7	0
UBE2S	2	10	8	1	9	16	13	0
UBE2R2	2	8	2	1	9	2	2	2
UBE2Q2	2	1	0	0	4	0	3	1
UBE2Q1	0	0	1	0	0	1	1	0
UBE2O	1	10	2	4	7	8	7	3
UBE2N	4	5	6	6	0	3	2	0
UBE2M	2	8	11	10	8	14	8	1
UBE2L6	0	0	2	0	0	0	0	0
UBE2L3	6	2	0	0	2	1	8	0
UBE2K	3	0	1	1	4	0	4	0
UBE2J2	0	0	0	0	0	0	1	0
UBE2J1	0	0	0	0	1	0	0	0
UBE2I	6	3	2	0	3	1	2	3
UBE2H	0	7	1	6	0	2	3	0
UBE2G2	0	0	0	0	0	0	0	0
UBE2G1	4	5	0	1	9	0	2	6
UBE2F	4	2	5	0	4	5	1	4
UBE2E3	0	2	3	0	0	0	0	0
UBE2E2	0	0	0	0	0	0	0	0
UBE2E1	1	1	0	0	1	0	2	0
UBE2D4	3	5	5	1	3	6	2	0
UBE2D3	1	0	0	0	2	2	0	0
UBE2D2	0	1	0	0	0	2	0	0
UBE2D1	0	1	0	0	0	0	0	0
UBE2C	1	0	0	0	0	0	0	0
UBE2B	15	15	9	1	16	17	30	16
UBE2A	67	65	55	26	94	67	69	30
UBD	0	0	0	0	1	0	0	0
UBC	8	10	1	2	30	9	6	1
UBB	11	10	3	5	13	4	5	4
UBASH3B	0	0	1	0	0	0	0	0
UBASH3A	0	0	0	0	0	0	0	0
UBAP2L	0	6	1	1	1	1	8	0
UBAP2	13	23	16	6	15	11	23	2
UBAP1L	0	0	0	0	0	0	0	0
UBAP1	0	2	6	4	2	2	5	6
UBALD2	3	4	0	2	2	1	5	3
UBALD1	0	0	0	0	0	0	2	0
UBAC2	8	11	16	4	10	4	23	2
UBAC1	4	2	9	4	3	4	2	3
UBA7	30	24	27	8	33	40	37	16
UBA6	5	2	2	0	0	4	0	1
UBA52	25	5	4	2	16	19	19	7
UBA5	9	6	8	8	17	12	20	19
UBA3	9	19	16	2	8	7	23	4
UBA2	3	1	0	0	5	0	1	2
UBA1	3	3	4	2	2	4	4	0
UAP1L1	0	0	0	0	2	2	1	0
UAP1	0	1	0	0	0	0	0	0
UACA	1	2	1	2	10	1	4	0
U2SURP	0	2	0	1	3	4	2	0
U2AF2	0	2	3	3	4	2	2	1
U2AF1L4	30	20	22	16	27	27	27	4
U2AF1	2	0	0	0	0	0	0	0
TYW5	9	4	2	1	7	8	10	5
TYW3	0	0	0	0	0	0	1	0
TYW1	0	0	0	0	0	0	1	1
TYSND1	6	14	8	5	4	7	13	3
TYRP1	0	0	0	0	0	0	0	0
TYROBP	0	0	0	0	0	0	0	0
TYRO3	0	3	0	1	2	0	0	0
TYR	0	0	0	0	0	0	0	0
TYMS	49	83	135	33	88	139	94	61
TYK2	0	2	4	1	2	1	2	0
TXNRD3	0	0	0	0	0	0	0	0
TXNRD2	2	2	0	0	0	3	3	0
TXNRD1	11	5	1	2	6	5	9	0
TXNL4B	1	0	0	0	0	0	0	0
TXNL4A	0	0	0	0	0	0	0	0
TXNL1	0	0	0	0	0	3	0	0
TXNIP	8	9	4	1	9	5	3	2
TXNDC9	3	2	3	0	2	0	12	0
TXNDC8	1	0	0	0	0	0	0	0
TXNDC5	1	3	3	0	5	7	3	2
TXNDC3	0	0	0	0	0	0	0	0
TXNDC2	0	0	0	0	0	0	0	0
TXNDC17	87	86	70	27	93	114	108	72
TXNDC16	2	3	2	2	4	3	6	6
TXNDC15	0	0	0	0	0	2	0	1
TXNDC12	0	0	0	0	0	0	0	0
TXNDC11	48	40	91	31	81	132	130	37
TXN2	1	0	1	2	2	2	2	0
TXN	4	7	0	2	6	2	10	5
TXLNG	5	11	5	0	8	6	9	0
TXLNB	2	5	4	4	10	11	7	9
TXLNA	2	1	2	1	6	0	2	4
TXK-2	0	0	0	0	0	0	0	1
TXK	0	0	0	0	0	0	0	0
TWSG1	0	0	0	0	0	0	1	0
TWISTNB	0	1	0	0	0	0	0	0
TWIST2	0	1	0	0	0	1	2	0
TWIST1	0	0	0	0	0	0	0	0
TWF2	4	5	3	1	2	4	1	4
TWF1	1	0	0	0	6	0	0	0
TVP23B	0	4	0	0	0	0	0	0
TVP23A	31	30	28	23	53	35	44	16
TUT1	0	1	0	0	1	1	0	0
TUSC5	0	0	0	0	0	0	0	0
TUSC3	0	0	0	0	2	0	2	0
TUSC2	4	5	4	2	7	10	2	2
TUSC1	0	0	1	0	1	0	0	0
TULP4	1	1	0	0	0	0	1	0
TULP3	1	0	1	2	4	2	15	2
TULP2	2	7	7	2	2	5	1	3
TULP1	2	6	6	0	19	16	13	7
TUFT1	2	0	3	0	6	0	2	2
TUFM	0	4	2	0	6	3	6	2
TUBGCP6	14	45	25	26	43	41	56	6
TUBGCP5	0	0	1	0	0	3	0	0
TUBGCP4	217	258	202	194	242	321	331	143
TUBGCP3	0	1	1	0	0	1	0	0
TUBGCP2	0	0	0	0	1	0	1	0
TUBG2	2	18	9	3	18	20	31	1
TUBG1	2	18	13	13	19	22	29	5
TUBE1	0	2	0	0	0	0	0	0
TUBD1	3	3	3	3	5	11	9	2
TUBB6	1	2	6	1	6	11	11	0
TUBB4B	10	4	9	4	13	2	4	2
TUBB4A	6	10	5	9	12	20	12	4
TUBB3	0	0	0	0	0	0	0	0
TUBB2B	1	1	0	0	3	0	3	0
TUBB1	15	31	44	12	47	55	52	6
TUBB-2	0	0	0	0	0	1	0	1
TUBB	15	45	14	5	26	20	25	14
TUBAL3	0	0	0	0	0	0	0	0
TUBA8	0	0	0	0	0	0	1	0
TUBA4A	6	5	3	0	7	3	3	2
TUBA3E-2	13	43	22	13	13	24	25	6
TUBA3E	11	18	20	11	32	47	36	0
TUBA1D	0	0	2	0	0	0	1	0
TUBA1C	2	1	2	0	8	7	10	4
TUBA1B	3	1	0	1	1	4	4	0
TUBA1A	14	29	17	6	13	27	34	15
TUB	0	0	0	0	0	0	0	1
TTYH3	0	2	2	1	0	4	0	1
TTYH2	0	0	0	0	0	0	0	0
TTYH1	0	1	1	0	3	2	1	0
TTR	0	0	0	0	0	0	0	0
TTPAL	4	21	10	4	9	12	18	16
TTPA	2	0	0	1	0	0	0	0
TTN	64	106	56	21	37	21	37	47
TTLL9	16	21	13	12	23	44	43	8
TTLL8	0	0	0	0	0	0	0	0
TTLL7	4	8	9	8	7	6	7	5
TTLL6	0	0	0	0	0	0	0	0
TTLL5	10	6	3	3	8	3	4	3
TTLL4	0	0	0	1	0	0	0	0
TTLL2	0	0	0	0	0	0	0	0
TTLL12	4	8	4	4	5	5	10	2
TTLL11	1	0	0	0	0	1	1	0
TTLL10	1	2	11	1	3	6	3	1
TTLL1	1	5	1	0	0	2	6	2
TTL	0	0	0	0	1	0	2	0
TTK	5	8	4	2	2	3	2	1
TTI2	329	222	348	133	364	386	348	116
TTI1	0	9	0	1	0	0	0	0
TTF2	0	0	0	0	0	0	0	0
TTF1	7	12	10	16	15	8	10	6
TTC9C	1	0	0	0	2	0	0	0
TTC9B	0	0	2	2	3	0	4	0
TTC9	2	1	0	1	0	1	0	0
TTC8	2	3	2	1	0	3	3	1
TTC7B	0	0	0	0	0	0	0	0
TTC7A	2	4	5	0	9	4	4	3
TTC6	0	0	0	0	0	0	0	0
TTC5	0	0	0	0	2	0	0	0
TTC40-3	4	1	1	2	2	7	2	3
TTC40-2	1	1	3	1	1	1	7	1
TTC40	0	0	1	1	0	0	1	0
TTC4	0	1	2	0	2	2	11	6
TTC39C	9	16	4	7	0	4	14	6
TTC39B	4	4	0	1	3	2	1	1
TTC39A	1	11	4	4	2	7	9	2
TTC38	0	1	0	0	0	0	1	0
TTC37	0	0	3	0	1	4	4	0
TTC36	2	1	0	0	0	0	1	0
TTC34	0	0	0	0	0	0	0	0
TTC33	19	5	6	8	3	5	6	1
TTC32	19	1	0	5	6	6	14	3
TTC31	3	4	7	1	8	7	15	1
TTC30B	12	9	5	5	18	18	26	5
TTC30A	11	0	2	6	5	5	4	6
TTC3	29	23	0	1	25	1	27	25
TTC29	0	0	0	0	0	0	0	0
TTC28	210	513	355	244	703	701	929	212
TTC27	1	0	0	0	0	0	0	1
TTC26	1	2	4	0	6	5	0	0
TTC25	0	0	0	0	1	0	1	0
TTC24	0	1	0	0	0	0	0	0
TTC23L	0	0	1	0	0	0	0	0
TTC23	1	65	2	11	8	11	6	1
TTC22	9	7	5	7	5	5	6	4
TTC21B	1	0	0	0	0	0	0	0
TTC21A	5	1	2	0	0	2	3	1
TTC19	163	312	206	127	255	253	343	118
TTC18	14	3	3	3	2	9	17	2
TTC17	0	0	2	0	0	0	0	0
TTC16	7	0	3	0	2	6	9	0
TTC15	0	0	0	0	0	3	1	0
TTC14	1	1	0	0	4	0	0	0
TTC13	0	0	0	0	0	0	2	0
TTC12	0	0	0	0	0	0	0	0
TTC1	13	18	13	8	26	34	36	24
TTBK2	1	10	4	0	8	7	8	10
TTBK1	0	0	0	0	0	0	0	0
TSTD2	12	70	36	6	63	56	62	33
TSTD1	4	3	1	2	7	1	0	0
TSTA3	18	45	21	33	39	45	38	17
TST	3	0	4	4	9	4	8	0
TSSK6	1	0	0	0	0	1	0	1
TSSK4	31	71	37	20	70	52	62	20
TSSK3	26	42	44	24	65	76	105	21
TSSK2	73	126	119	59	182	214	185	15
TSSK1B	21	29	23	18	46	94	70	6
TSSC4	0	3	0	0	0	0	0	0
TSSC1	0	0	0	0	0	0	0	0
TSR3	4	6	4	3	5	6	5	1
TSR2	0	0	2	2	4	1	1	0
TSR1	7	48	12	9	33	14	40	8
TSPYL5	0	0	0	0	0	0	0	0
TSPYL4	2	6	4	7	0	11	5	2
TSPYL2	0	1	1	0	0	0	4	0
TSPYL1	0	1	2	1	2	9	3	0
TSPY	0	0	0	1	0	0	0	0
TSPO	6	10	7	1	13	16	8	4
TSPEAR	0	0	0	0	0	0	0	0
TSPAN9	0	0	0	0	0	0	0	0
TSPAN8	0	0	0	0	0	0	0	0
TSPAN7	1	0	0	0	0	0	1	0
TSPAN6	0	0	0	0	0	0	0	0
TSPAN5	1	0	0	0	0	0	0	0
TSPAN4	1	2	1	1	0	5	7	2
TSPAN33	0	1	0	1	0	0	0	0
TSPAN32	1	0	1	5	1	0	0	0
TSPAN31	15	34	23	17	25	32	33	15
TSPAN3	14	15	3	6	9	6	15	0
TSPAN2	1	0	0	0	0	0	0	0
TSPAN19	0	0	0	0	0	0	0	0
TSPAN18-2	1	2	0	0	0	0	0	0
TSPAN18	0	0	0	0	0	0	0	0
TSPAN17	0	0	0	0	0	1	1	1
TSPAN16	0	0	0	0	0	0	0	0
TSPAN15	0	0	0	0	0	0	0	1
TSPAN14	49	17	21	18	137	69	75	17
TSPAN13	0	0	0	0	0	0	3	0
TSPAN12	0	0	0	0	0	0	0	0
TSPAN11	2	0	2	1	2	1	4	2
TSPAN10	0	0	0	0	0	0	0	0
TSPAN1	1	2	1	5	11	6	7	9
TSNAXIP1	16	9	14	13	17	11	7	1
TSNAX	0	0	0	1	2	0	0	0
TSNARE1	0	1	1	2	4	1	2	0
TSN	0	0	0	0	0	0	0	0
TSKU	6	3	4	4	1	2	8	5
TSKS	3	1	4	4	3	3	6	0
TSHZ3	0	0	0	0	0	0	0	0
TSHZ2	0	0	1	1	4	0	0	0
TSHZ1	9	14	14	4	18	36	27	12
TSHR	0	0	4	0	0	1	0	0
TSHB	2	53	4	0	1	4	2	1
TSGA13	0	0	0	0	0	0	0	0
TSGA10IP	4	2	8	1	4	5	4	5
TSGA10	0	0	1	0	0	0	0	0
TSG101	3	2	2	0	2	2	2	2
TSFM	0	1	0	0	8	2	6	0
TSEN54	7	5	9	5	11	9	14	3
TSEN34	0	2	0	0	1	5	0	0
TSEN2	0	0	0	0	0	1	0	0
TSEN15	0	0	0	2	0	0	0	0
TSC22D4	0	0	0	1	1	2	1	0
TSC22D3	0	0	0	0	0	0	0	0
TSC22D2	14	23	10	9	8	5	9	0
TSC22D1	2	3	2	0	2	1	0	0
TSC2	20	17	11	10	29	43	49	7
TSC1	0	1	0	0	0	0	0	0
TSACC	0	0	0	0	0	0	0	0
TRUB2	1	1	1	1	0	1	6	0
TRUB1	0	0	0	0	0	0	0	0
TRRAP	5	12	2	3	5	12	14	0
TRPV6	2	7	2	1	79	62	55	27
TRPV5	0	0	0	0	0	0	0	0
TRPV4	9	11	12	9	24	14	15	6
TRPV3	2	1	1	0	2	2	6	0
TRPV2	19	24	21	17	15	25	14	4
TRPV1	2	4	0	0	1	1	5	0
TRPT1	7	17	25	11	15	15	15	8
TRPS1	1	0	0	0	4	1	2	0
TRPM8	2	3	3	2	3	2	3	0
TRPM7	0	1	0	0	2	0	0	0
TRPM6	3	0	2	0	0	1	0	0
TRPM5	1	1	3	0	3	2	2	1
TRPM4	0	0	0	0	0	2	1	0
TRPM3-2	2	0	0	0	0	0	0	0
TRPM3	1	0	0	0	1	2	1	0
TRPM2	0	1	0	0	0	0	0	2
TRPM1	0	5	0	2	0	0	0	0
TRPC7	0	0	0	0	1	0	1	0
TRPC6	0	5	0	0	0	3	0	3
TRPC5OS	0	0	0	0	0	0	0	0
TRPC5	0	0	0	0	0	0	0	0
TRPC4AP	0	2	0	2	0	0	2	0
TRPC4	3	7	0	6	3	5	4	0
TRPC3	0	0	0	0	0	0	0	0
TRPC2	0	0	1	1	5	0	6	0
TRPC1	0	0	0	0	0	0	0	0
TRPA1	0	6	4	1	4	3	1	7
TROVE2	153	209	204	89	290	310	308	198
TROAP	0	0	0	0	0	0	0	0
TRO	0	0	0	0	0	0	0	0
TRNT1	69	79	67	35	126	180	172	73
TRNP1	0	0	2	0	3	2	2	0
TRNAY-GUA-9	0	0	2	0	1	0	0	1
TRNAY-GUA-8	0	0	0	0	0	0	0	0
TRNAY-GUA-7	0	0	0	0	0	0	0	0
TRNAY-GUA-6	0	0	0	0	0	0	0	0
TRNAY-GUA-5	0	0	0	0	0	0	0	0
TRNAY-GUA-4	4	4	4	2	0	0	5	0
TRNAY-GUA-32	2	1	0	0	0	0	1	0
TRNAY-GUA-31	0	0	4	0	0	0	1	0
TRNAY-GUA-30	0	0	0	0	0	0	0	0
TRNAY-GUA-3	18	28	20	17	13	13	24	10
TRNAY-GUA-29	0	0	0	0	0	0	0	0
TRNAY-GUA-28	0	0	0	0	0	0	0	0
TRNAY-GUA-27	0	0	0	0	0	1	0	0
TRNAY-GUA-26	0	0	1	1	0	5	1	3
TRNAY-GUA-25	0	0	0	0	0	0	0	0
TRNAY-GUA-24	0	0	0	0	0	0	0	0
TRNAY-GUA-23	0	0	0	0	0	0	0	0
TRNAY-GUA-22	0	0	0	0	0	0	0	0
TRNAY-GUA-21	0	0	0	0	0	0	0	0
TRNAY-GUA-20	0	0	0	0	0	0	0	0
TRNAY-GUA-2	0	0	0	0	0	0	0	0
TRNAY-GUA-19	0	0	0	0	0	0	0	0
TRNAY-GUA-18	0	0	0	0	0	0	0	0
TRNAY-GUA-17	0	0	0	0	0	0	0	0
TRNAY-GUA-16	0	0	0	0	0	0	0	0
TRNAY-GUA-15	0	0	0	0	0	0	0	0
TRNAY-GUA-14	0	0	0	0	0	0	0	0
TRNAY-GUA-13	0	0	0	0	0	0	0	0
TRNAY-GUA-12	0	0	0	0	0	0	0	0
TRNAY-GUA-11	0	0	0	0	0	0	0	0
TRNAY-GUA-10	0	0	0	0	0	0	0	0
TRNAY-GUA	0	0	0	0	0	0	0	0
TRNAY-AUA-9	0	2	1	0	0	0	0	0
TRNAY-AUA-8	0	0	0	0	0	0	0	0
TRNAY-AUA-7	0	0	0	0	0	0	0	0
TRNAY-AUA-6	0	0	0	0	0	0	0	0
TRNAY-AUA-5	0	1	0	0	0	0	0	0
TRNAY-AUA-4	0	0	0	0	0	0	0	0
TRNAY-AUA-3	0	0	0	0	0	0	0	0
TRNAY-AUA-2	0	0	0	0	0	0	0	0
TRNAY-AUA-11	0	0	0	0	0	0	0	0
TRNAY-AUA-10	0	0	0	0	0	0	0	0
TRNAY-AUA	0	0	0	0	0	0	0	0
TRNAW-CCA-9	0	0	0	0	0	0	0	0
TRNAW-CCA-8	0	0	0	0	0	0	0	0
TRNAW-CCA-71	0	0	0	0	0	0	0	0
TRNAW-CCA-70	1	0	0	0	1	0	4	1
TRNAW-CCA-7	0	0	0	0	0	0	0	0
TRNAW-CCA-69	0	0	0	0	0	0	0	0
TRNAW-CCA-68	0	0	0	0	0	0	0	0
TRNAW-CCA-67	0	0	0	0	0	0	0	0
TRNAW-CCA-66	0	0	0	0	0	0	0	0
TRNAW-CCA-65	0	0	0	0	0	0	0	0
TRNAW-CCA-64	0	0	0	0	1	0	0	0
TRNAW-CCA-63	0	0	0	0	0	0	0	0
TRNAW-CCA-62	0	0	0	0	0	0	0	0
TRNAW-CCA-61	0	0	0	0	0	0	0	0
TRNAW-CCA-60	0	0	0	0	0	0	0	0
TRNAW-CCA-6	0	0	0	0	0	0	0	0
TRNAW-CCA-59	0	0	0	0	0	0	0	0
TRNAW-CCA-58	0	0	0	0	0	0	0	0
TRNAW-CCA-57	0	0	0	0	0	0	0	0
TRNAW-CCA-56	0	0	0	0	0	0	0	0
TRNAW-CCA-55	0	0	0	0	0	0	0	0
TRNAW-CCA-54	0	0	0	0	0	0	0	0
TRNAW-CCA-53	0	0	0	0	0	0	0	0
TRNAW-CCA-52	0	0	0	0	0	0	0	0
TRNAW-CCA-51	0	0	0	0	0	0	0	0
TRNAW-CCA-50	2	1	0	0	1	0	0	0
TRNAW-CCA-5	0	0	0	0	0	0	0	0
TRNAW-CCA-49	0	0	0	0	0	0	0	0
TRNAW-CCA-48	0	0	0	0	0	0	0	0
TRNAW-CCA-47	0	0	0	0	0	0	0	0
TRNAW-CCA-46	0	0	0	0	0	0	0	0
TRNAW-CCA-45	5	30	15	13	15	7	25	31
TRNAW-CCA-44	0	0	0	0	0	0	0	0
TRNAW-CCA-43	0	0	0	0	0	0	0	0
TRNAW-CCA-42	0	0	0	0	0	0	0	0
TRNAW-CCA-41	1	2	0	0	3	3	3	0
TRNAW-CCA-40	0	0	0	0	0	0	1	0
TRNAW-CCA-4	0	0	0	0	0	0	0	0
TRNAW-CCA-39	0	0	0	0	0	0	0	0
TRNAW-CCA-38	0	0	0	0	0	0	0	0
TRNAW-CCA-37	0	0	0	0	0	0	0	0
TRNAW-CCA-36	0	0	0	0	0	0	0	0
TRNAW-CCA-35	0	0	1	0	0	0	0	0
TRNAW-CCA-34	0	0	0	0	0	0	0	0
TRNAW-CCA-33	0	0	0	0	0	0	0	0
TRNAW-CCA-32	0	0	0	0	0	0	0	0
TRNAW-CCA-31	0	0	0	0	0	0	0	0
TRNAW-CCA-30	0	0	0	0	0	0	0	0
TRNAW-CCA-3	0	0	0	0	0	0	0	0
TRNAW-CCA-29	0	0	0	0	0	0	0	0
TRNAW-CCA-28	0	0	0	0	0	0	0	0
TRNAW-CCA-27	0	0	0	0	0	0	0	0
TRNAW-CCA-26	0	0	0	0	0	0	0	0
TRNAW-CCA-25	1	7	0	0	1	0	0	0
TRNAW-CCA-24	0	0	0	0	0	0	0	0
TRNAW-CCA-23	0	0	0	0	1	0	1	0
TRNAW-CCA-22	0	0	0	0	0	0	0	0
TRNAW-CCA-21	0	6	0	0	8	4	4	0
TRNAW-CCA-20	0	0	0	0	0	0	0	0
TRNAW-CCA-2	0	0	0	0	0	0	0	0
TRNAW-CCA-19	0	0	0	0	0	0	0	0
TRNAW-CCA-18	0	0	0	0	0	0	0	0
TRNAW-CCA-17	0	0	0	0	0	0	0	0
TRNAW-CCA-16	2	1	2	1	0	3	7	0
TRNAW-CCA-15	0	0	0	0	0	0	0	0
TRNAW-CCA-14	0	1	0	0	0	0	0	0
TRNAW-CCA-13	0	0	0	0	1	0	0	0
TRNAW-CCA-12	0	0	0	0	0	0	0	0
TRNAW-CCA-11	0	0	2	0	0	1	0	0
TRNAW-CCA-10	0	0	0	0	0	0	0	0
TRNAW-CCA	0	0	0	0	0	0	0	0
TRNAV-UAC-9	0	0	0	0	0	0	0	0
TRNAV-UAC-8	25	60	27	14	33	26	27	17
TRNAV-UAC-7	1	2	5	1	1	7	3	1
TRNAV-UAC-6	0	0	0	0	0	0	0	0
TRNAV-UAC-5	0	0	0	0	0	0	0	0
TRNAV-UAC-4	0	0	0	0	0	0	0	0
TRNAV-UAC-3	0	0	0	0	0	0	0	0
TRNAV-UAC-2	0	0	0	0	0	0	0	0
TRNAV-UAC-11	0	0	0	0	0	0	0	0
TRNAV-UAC-10	0	0	0	0	0	0	0	0
TRNAV-UAC	0	0	0	0	0	0	0	0
TRNAV-CAC-9	0	0	0	0	0	0	0	0
TRNAV-CAC-8	0	0	0	0	0	0	0	0
TRNAV-CAC-7	0	0	0	0	0	0	0	0
TRNAV-CAC-6	0	0	0	0	0	0	0	0
TRNAV-CAC-5	0	0	0	0	0	0	0	0
TRNAV-CAC-4	0	0	0	0	0	0	0	0
TRNAV-CAC-3	0	0	0	0	0	0	0	0
TRNAV-CAC-27	0	0	0	0	0	0	0	0
TRNAV-CAC-26	0	0	0	0	0	0	0	0
TRNAV-CAC-25	0	0	0	0	0	0	0	0
TRNAV-CAC-24	0	0	0	0	0	0	0	0
TRNAV-CAC-23	0	0	0	0	0	0	0	0
TRNAV-CAC-22	0	0	0	0	0	0	0	0
TRNAV-CAC-21	0	0	0	0	0	0	0	0
TRNAV-CAC-20	0	0	0	0	0	0	0	0
TRNAV-CAC-2	0	0	0	0	0	1	0	0
TRNAV-CAC-19	3	5	4	1	6	3	3	1
TRNAV-CAC-18	0	0	0	0	0	0	0	0
TRNAV-CAC-17	0	0	0	0	0	0	0	0
TRNAV-CAC-16	2	0	0	0	1	0	0	0
TRNAV-CAC-15	0	0	0	0	0	0	0	0
TRNAV-CAC-14	0	0	0	0	0	0	0	0
TRNAV-CAC-13	0	0	0	0	0	0	0	0
TRNAV-CAC-12	0	0	0	0	0	0	0	0
TRNAV-CAC-11	0	0	0	0	0	0	0	0
TRNAV-CAC-10	0	0	0	0	0	0	0	0
TRNAV-CAC	0	0	0	0	0	0	0	0
TRNAV-AAC-9	0	0	0	0	0	0	0	0
TRNAV-AAC-8	0	0	0	0	0	0	0	0
TRNAV-AAC-7	0	0	0	0	0	0	0	0
TRNAV-AAC-6	0	0	0	0	0	0	0	0
TRNAV-AAC-5	0	0	0	0	0	0	0	0
TRNAV-AAC-4	0	0	0	0	0	0	0	0
TRNAV-AAC-3	0	0	0	0	0	0	0	0
TRNAV-AAC-2	0	0	0	0	0	0	0	0
TRNAV-AAC-18	0	0	0	0	0	0	0	0
TRNAV-AAC-17	0	0	0	0	0	0	0	0
TRNAV-AAC-16	0	0	0	0	0	0	0	0
TRNAV-AAC-15	0	0	0	0	0	0	0	0
TRNAV-AAC-14	0	0	0	0	0	0	0	0
TRNAV-AAC-13	0	0	0	0	0	0	0	0
TRNAV-AAC-12	0	0	0	0	0	0	0	0
TRNAV-AAC-11	0	0	0	0	0	0	0	0
TRNAV-AAC-10	0	0	0	0	0	0	0	0
TRNAV-AAC	0	0	0	0	0	0	0	0
TRNAU1AP	3	0	1	0	0	0	4	0
TRNAT-UGU-9	0	2	1	3	2	0	3	1
TRNAT-UGU-8	0	0	0	0	0	0	0	0
TRNAT-UGU-7	0	0	0	0	0	0	0	1
TRNAT-UGU-6	1	0	0	0	0	0	0	0
TRNAT-UGU-5	0	0	0	0	0	0	0	0
TRNAT-UGU-4	0	0	0	0	0	0	0	0
TRNAT-UGU-3	0	3	1	0	4	1	0	0
TRNAT-UGU-2	0	0	0	0	0	0	0	0
TRNAT-UGU-10	0	0	0	0	0	0	0	1
TRNAT-UGU	0	0	0	0	0	0	0	0
TRNAT-CGU-5	0	0	0	0	0	0	0	0
TRNAT-CGU-4	0	0	0	0	0	0	0	0
TRNAT-CGU-3	0	0	0	0	0	0	0	0
TRNAT-CGU-2	0	0	0	0	0	0	0	0
TRNAT-CGU	0	0	0	0	0	0	0	0
TRNAT-AGU-9	0	0	0	0	0	0	0	0
TRNAT-AGU-8	0	0	0	0	0	0	0	0
TRNAT-AGU-7	0	0	0	0	0	0	0	0
TRNAT-AGU-6	0	0	0	1	0	0	0	0
TRNAT-AGU-5	0	0	0	0	0	0	0	0
TRNAT-AGU-4	0	0	0	0	0	0	0	0
TRNAT-AGU-3	0	0	0	0	0	0	0	0
TRNAT-AGU-2	0	0	0	0	0	0	0	0
TRNAT-AGU-14	0	0	0	0	0	0	0	0
TRNAT-AGU-13	0	0	0	0	0	0	0	0
TRNAT-AGU-12	0	0	0	2	0	0	0	0
TRNAT-AGU-11	0	0	0	0	0	0	0	0
TRNAT-AGU-10	0	0	0	0	0	0	0	0
TRNAT-AGU	16	45	17	24	15	11	30	26
TRNASTOP-UCA-9	2	3	2	1	3	1	1	0
TRNASTOP-UCA-8	0	0	0	0	0	0	0	0
TRNASTOP-UCA-7	0	0	0	0	0	0	0	0
TRNASTOP-UCA-6	0	0	1	0	0	0	0	0
TRNASTOP-UCA-5	0	0	0	0	0	0	0	0
TRNASTOP-UCA-4	5	7	0	3	11	8	5	2
TRNASTOP-UCA-3	0	0	0	0	0	0	0	0
TRNASTOP-UCA-2	0	0	0	0	0	0	0	0
TRNASTOP-UCA	0	0	0	0	0	0	0	0
TRNASTOP-CUA-6	0	0	0	0	0	0	0	0
TRNASTOP-CUA-5	0	0	0	0	0	0	0	0
TRNASTOP-CUA-4	0	0	0	0	0	0	0	0
TRNASTOP-CUA-3	0	0	0	0	0	0	0	0
TRNASTOP-CUA-2	0	0	0	0	0	0	0	0
TRNASTOP-CUA	0	0	0	1	0	0	0	0
TRNAS-UGA-4	0	0	0	0	0	0	0	0
TRNAS-UGA-3	0	0	0	0	0	0	0	0
TRNAS-UGA-2	0	0	0	0	0	0	0	0
TRNAS-UGA	0	0	0	0	0	0	0	0
TRNAS-GGA-9	0	0	0	0	0	0	0	0
TRNAS-GGA-8	0	0	0	0	0	0	0	0
TRNAS-GGA-7	0	0	0	0	0	0	0	0
TRNAS-GGA-6	0	0	0	0	0	0	0	0
TRNAS-GGA-5	0	0	0	0	0	0	0	0
TRNAS-GGA-48	0	0	0	0	0	0	0	0
TRNAS-GGA-47	0	3	1	0	6	2	2	0
TRNAS-GGA-46	0	0	0	0	0	0	0	0
TRNAS-GGA-45	0	0	0	0	0	0	0	0
TRNAS-GGA-44	0	0	0	0	0	0	0	0
TRNAS-GGA-43	4	13	7	0	9	4	13	2
TRNAS-GGA-42	0	0	0	0	0	0	0	0
TRNAS-GGA-41	0	0	0	0	0	0	0	0
TRNAS-GGA-40	0	0	0	0	0	0	0	0
TRNAS-GGA-4	0	0	0	0	0	0	0	0
TRNAS-GGA-39	0	0	0	0	0	0	0	0
TRNAS-GGA-38	0	0	0	0	0	0	0	0
TRNAS-GGA-37	0	2	0	0	0	0	0	1
TRNAS-GGA-36	0	0	0	0	0	0	0	0
TRNAS-GGA-35	0	0	0	0	0	0	0	0
TRNAS-GGA-34	0	0	0	0	0	0	0	0
TRNAS-GGA-33	0	0	0	0	0	0	0	0
TRNAS-GGA-32	0	0	0	0	0	0	0	0
TRNAS-GGA-31	0	0	0	0	0	0	0	0
TRNAS-GGA-30	0	0	0	0	0	0	0	0
TRNAS-GGA-3	0	0	0	0	0	0	0	0
TRNAS-GGA-29	0	0	0	0	0	0	0	0
TRNAS-GGA-28	0	0	0	0	0	0	0	0
TRNAS-GGA-27	0	0	0	0	0	0	0	0
TRNAS-GGA-26	0	0	0	0	0	0	0	0
TRNAS-GGA-25	0	0	0	0	0	0	0	0
TRNAS-GGA-24	0	0	0	0	0	0	0	0
TRNAS-GGA-23	0	0	1	0	0	0	0	0
TRNAS-GGA-22	0	0	0	0	0	0	0	0
TRNAS-GGA-21	0	0	0	0	0	0	0	0
TRNAS-GGA-20	1	0	1	0	0	0	0	1
TRNAS-GGA-2	0	0	0	0	0	0	0	0
TRNAS-GGA-19	0	0	0	0	0	0	0	0
TRNAS-GGA-18	1	6	0	4	1	5	2	4
TRNAS-GGA-17	0	0	0	0	0	0	0	0
TRNAS-GGA-16	1	0	1	0	4	0	1	2
TRNAS-GGA-15	0	0	0	0	0	0	0	0
TRNAS-GGA-14	0	0	0	0	0	0	0	0
TRNAS-GGA-13	0	0	0	0	0	0	0	0
TRNAS-GGA-12	4	5	20	1	9	5	9	8
TRNAS-GGA-11	0	0	0	0	0	0	0	0
TRNAS-GGA-10	0	0	0	0	0	0	0	0
TRNAS-GGA	0	0	0	0	0	0	0	0
TRNAS-GCU-9	0	0	0	0	0	0	0	0
TRNAS-GCU-8	0	0	0	0	0	0	0	0
TRNAS-GCU-7	0	0	0	0	0	0	0	0
TRNAS-GCU-6	0	0	0	0	0	0	0	0
TRNAS-GCU-5	1	0	0	0	0	0	0	0
TRNAS-GCU-4	0	0	0	0	0	0	0	0
TRNAS-GCU-3	0	0	0	0	0	0	0	0
TRNAS-GCU-2	0	0	0	0	0	0	0	0
TRNAS-GCU-16	0	0	0	0	0	0	0	0
TRNAS-GCU-15	0	1	0	0	0	0	0	0
TRNAS-GCU-14	0	0	0	0	0	0	0	0
TRNAS-GCU-13	0	1	0	2	0	0	0	0
TRNAS-GCU-12	0	0	0	0	0	0	0	0
TRNAS-GCU-11	0	0	0	0	0	0	0	0
TRNAS-GCU-10	0	0	0	0	0	0	0	0
TRNAS-GCU	0	0	0	0	0	0	0	0
TRNAS-CGA-5	0	0	0	0	0	0	0	0
TRNAS-CGA-4	0	0	0	0	0	0	0	0
TRNAS-CGA-3	0	0	0	0	0	0	0	1
TRNAS-CGA-2	0	0	0	0	0	0	0	0
TRNAS-CGA	0	0	0	0	0	0	0	0
TRNAS-AGA-9	0	0	0	0	0	0	0	0
TRNAS-AGA-8	0	0	0	0	0	0	0	0
TRNAS-AGA-7	0	0	0	0	0	0	0	0
TRNAS-AGA-6	0	0	0	0	0	0	0	0
TRNAS-AGA-5	0	0	0	0	0	0	0	0
TRNAS-AGA-4	0	0	2	1	0	0	1	1
TRNAS-AGA-3	0	5	0	2	1	5	6	1
TRNAS-AGA-2	0	0	0	0	0	0	0	0
TRNAS-AGA-14	0	0	0	0	0	0	0	0
TRNAS-AGA-13	0	0	0	0	0	0	0	0
TRNAS-AGA-12	0	0	0	0	0	0	0	0
TRNAS-AGA-11	0	0	0	0	0	0	0	0
TRNAS-AGA-10	0	0	0	0	0	0	0	0
TRNAS-AGA	0	0	0	0	0	0	0	0
TRNAR-UCU-9	0	0	0	0	0	1	0	0
TRNAR-UCU-8	0	0	0	0	0	0	0	0
TRNAR-UCU-7	0	0	0	0	0	0	0	0
TRNAR-UCU-6	0	0	0	0	0	0	0	0
TRNAR-UCU-5	0	0	0	0	0	0	0	0
TRNAR-UCU-4	0	0	0	0	0	1	0	0
TRNAR-UCU-3	0	0	0	0	0	0	0	0
TRNAR-UCU-2	0	0	0	0	0	0	0	0
TRNAR-UCU-13	0	0	0	0	0	0	0	0
TRNAR-UCU-12	0	0	1	0	0	0	0	0
TRNAR-UCU-11	2	9	6	4	9	38	22	7
TRNAR-UCU-10	0	0	0	0	0	0	0	0
TRNAR-UCU	0	0	0	0	0	0	0	0
TRNAR-UCG-9	0	0	0	0	0	0	0	0
TRNAR-UCG-8	0	0	0	0	0	0	0	0
TRNAR-UCG-7	0	1	0	0	0	0	1	0
TRNAR-UCG-6	0	0	0	0	0	0	0	0
TRNAR-UCG-5	0	0	0	0	0	0	0	0
TRNAR-UCG-4	0	0	0	0	0	0	0	0
TRNAR-UCG-3	0	0	0	0	0	0	0	0
TRNAR-UCG-2	0	0	0	0	0	0	0	0
TRNAR-UCG	0	0	0	0	0	0	0	0
TRNAR-CCU-9	1	1	0	4	0	0	0	0
TRNAR-CCU-8	0	0	0	0	0	0	0	0
TRNAR-CCU-7	0	0	0	0	0	0	0	0
TRNAR-CCU-6	0	0	0	0	0	0	0	0
TRNAR-CCU-5	0	0	0	0	0	0	0	0
TRNAR-CCU-4	1	0	1	0	0	2	6	0
TRNAR-CCU-3	12	2	3	2	5	3	2	2
TRNAR-CCU-25	1	0	0	0	0	0	0	0
TRNAR-CCU-24	0	0	0	0	0	0	0	0
TRNAR-CCU-23	0	0	0	0	0	0	0	0
TRNAR-CCU-22	0	0	0	0	0	0	0	0
TRNAR-CCU-21	0	0	0	0	0	0	0	0
TRNAR-CCU-20	0	4	0	0	0	0	0	0
TRNAR-CCU-2	0	0	0	0	0	0	0	0
TRNAR-CCU-19	0	0	0	0	0	0	0	0
TRNAR-CCU-18	0	0	0	0	0	0	0	0
TRNAR-CCU-17	0	0	0	0	0	0	0	0
TRNAR-CCU-16	0	2	2	0	5	1	2	0
TRNAR-CCU-15	0	0	0	0	0	0	0	0
TRNAR-CCU-14	0	0	0	0	0	0	0	0
TRNAR-CCU-13	0	0	0	0	0	0	0	0
TRNAR-CCU-12	1	1	0	0	8	2	2	4
TRNAR-CCU-11	0	0	0	0	0	0	0	0
TRNAR-CCU-10	0	1	0	0	0	0	0	0
TRNAR-CCU	0	0	0	0	0	0	0	0
TRNAR-CCG-7	0	0	0	0	0	0	0	0
TRNAR-CCG-6	0	0	0	0	0	0	0	0
TRNAR-CCG-5	0	0	0	0	0	0	0	0
TRNAR-CCG-4	1	0	0	0	0	0	0	0
TRNAR-CCG-3	0	0	0	0	0	0	0	0
TRNAR-CCG-2	0	0	0	0	0	0	0	0
TRNAR-CCG	0	0	0	0	0	0	0	0
TRNAR-ACG-9	0	0	0	0	0	0	0	0
TRNAR-ACG-8	0	0	0	0	0	0	0	0
TRNAR-ACG-7	0	0	0	0	0	0	0	0
TRNAR-ACG-6	0	0	0	0	0	0	0	0
TRNAR-ACG-5	0	0	0	0	0	0	0	0
TRNAR-ACG-4	0	0	0	0	0	0	0	0
TRNAR-ACG-3	0	0	0	0	0	0	0	0
TRNAR-ACG-2	0	0	0	0	0	0	0	0
TRNAR-ACG-14	0	0	0	0	0	0	0	0
TRNAR-ACG-13	0	0	0	0	0	0	0	0
TRNAR-ACG-12	0	0	0	0	0	0	0	0
TRNAR-ACG-11	0	0	0	0	0	0	0	0
TRNAR-ACG-10	0	0	0	0	0	0	0	0
TRNAR-ACG	0	0	0	0	0	0	0	0
TRNAQ-UUG-9	0	0	0	0	0	0	0	0
TRNAQ-UUG-8	0	0	0	0	0	0	0	0
TRNAQ-UUG-7	0	0	0	0	0	0	0	0
TRNAQ-UUG-6	0	0	0	0	0	0	0	0
TRNAQ-UUG-5	0	0	0	0	0	0	0	0
TRNAQ-UUG-4	4	2	1	0	2	1	1	1
TRNAQ-UUG-3	0	0	0	1	1	0	2	0
TRNAQ-UUG-2	0	0	1	0	0	1	1	0
TRNAQ-UUG-11	0	0	0	0	0	0	0	0
TRNAQ-UUG-10	0	0	0	0	1	0	0	0
TRNAQ-UUG	0	0	0	0	0	0	0	0
TRNAQ-CUG-9	0	0	0	0	0	0	0	0
TRNAQ-CUG-8	0	0	0	0	0	0	0	0
TRNAQ-CUG-7	0	0	0	0	0	0	0	0
TRNAQ-CUG-6	0	0	0	0	0	0	0	0
TRNAQ-CUG-5	0	0	0	0	0	0	0	0
TRNAQ-CUG-4	0	0	0	0	0	0	0	0
TRNAQ-CUG-3	0	0	0	0	0	0	0	0
TRNAQ-CUG-23	0	0	0	0	0	0	0	0
TRNAQ-CUG-22	0	0	0	0	0	0	0	0
TRNAQ-CUG-21	0	0	0	0	0	0	0	0
TRNAQ-CUG-20	0	0	0	0	0	0	0	0
TRNAQ-CUG-2	0	0	0	0	0	0	0	0
TRNAQ-CUG-19	0	0	0	0	0	0	0	0
TRNAQ-CUG-18	0	0	0	0	0	0	0	0
TRNAQ-CUG-17	0	0	0	0	0	0	0	0
TRNAQ-CUG-16	0	0	0	0	0	0	0	0
TRNAQ-CUG-15	0	0	0	0	0	0	0	0
TRNAQ-CUG-14	0	1	0	0	0	0	1	0
TRNAQ-CUG-13	0	0	0	0	0	0	0	0
TRNAQ-CUG-12	0	0	0	0	0	0	0	0
TRNAQ-CUG-11	0	0	0	0	0	0	0	0
TRNAQ-CUG-10	0	0	0	0	0	0	0	0
TRNAQ-CUG	0	0	0	0	0	0	0	0
TRNAP-UGG-8	0	0	0	0	0	0	0	0
TRNAP-UGG-7	0	0	0	0	0	0	0	0
TRNAP-UGG-6	0	0	0	0	0	0	0	0
TRNAP-UGG-5	0	0	0	0	0	0	0	0
TRNAP-UGG-4	0	0	0	0	0	0	0	0
TRNAP-UGG-3	0	0	0	0	0	0	0	0
TRNAP-UGG-2	0	0	0	0	0	0	0	0
TRNAP-UGG	0	0	0	0	0	0	0	0
TRNAP-CGG-4	0	0	0	0	0	0	0	0
TRNAP-CGG-3	0	0	0	0	0	0	0	0
TRNAP-CGG-2	0	0	0	0	0	0	0	0
TRNAP-CGG	0	0	0	0	0	0	0	0
TRNAP-AGG-9	0	0	0	0	0	0	0	0
TRNAP-AGG-8	0	0	0	0	0	0	0	0
TRNAP-AGG-7	0	0	0	0	0	0	0	0
TRNAP-AGG-6	0	0	0	0	0	0	0	0
TRNAP-AGG-5	0	0	0	0	0	0	0	0
TRNAP-AGG-4	0	0	0	0	0	0	0	0
TRNAP-AGG-3	0	0	0	0	0	0	0	0
TRNAP-AGG-2	0	0	0	0	0	0	0	0
TRNAP-AGG-13	0	0	0	0	0	0	0	0
TRNAP-AGG-12	0	0	0	0	0	0	0	0
TRNAP-AGG-11	0	0	0	0	0	0	0	0
TRNAP-AGG-10	0	0	0	0	0	0	0	0
TRNAP-AGG	0	0	0	0	0	0	0	0
TRNAN-GUU-9	0	0	0	0	0	0	0	0
TRNAN-GUU-8	0	0	0	0	0	0	0	0
TRNAN-GUU-7	0	0	0	0	0	0	0	0
TRNAN-GUU-6	0	0	0	0	0	0	0	0
TRNAN-GUU-5	0	0	0	0	0	0	0	0
TRNAN-GUU-4	0	0	0	0	0	0	0	0
TRNAN-GUU-30	0	0	0	0	0	0	0	0
TRNAN-GUU-3	0	0	0	0	0	0	0	0
TRNAN-GUU-29	0	0	0	0	0	0	0	0
TRNAN-GUU-28	0	0	0	0	0	0	0	0
TRNAN-GUU-27	0	0	0	0	0	0	0	0
TRNAN-GUU-26	0	0	0	0	0	0	0	0
TRNAN-GUU-25	0	10	1	0	0	0	2	7
TRNAN-GUU-24	0	0	0	0	0	0	0	0
TRNAN-GUU-23	0	0	0	0	0	0	0	0
TRNAN-GUU-22	1	3	0	0	0	0	2	0
TRNAN-GUU-21	1	0	0	0	1	0	2	0
TRNAN-GUU-20	0	0	0	0	0	0	0	0
TRNAN-GUU-2	0	0	0	0	0	0	0	0
TRNAN-GUU-19	0	0	0	0	0	0	0	0
TRNAN-GUU-18	0	0	0	0	0	0	0	0
TRNAN-GUU-17	0	0	0	0	0	0	0	0
TRNAN-GUU-16	0	0	0	0	0	0	0	0
TRNAN-GUU-15	0	0	0	0	0	0	0	0
TRNAN-GUU-14	0	0	0	0	0	0	0	0
TRNAN-GUU-13	0	0	0	0	0	0	0	0
TRNAN-GUU-12	0	0	0	0	0	0	0	0
TRNAN-GUU-11	0	0	0	0	0	0	0	0
TRNAN-GUU-10	0	0	0	0	0	0	0	0
TRNAN-GUU	0	0	0	0	0	0	0	0
TRNAM-CAU-9	0	0	0	0	0	0	0	0
TRNAM-CAU-8	0	0	0	0	0	0	0	0
TRNAM-CAU-7	0	0	0	0	0	0	0	0
TRNAM-CAU-6	0	0	0	0	0	0	0	0
TRNAM-CAU-5	2	2	2	0	3	3	17	0
TRNAM-CAU-4	0	0	0	0	0	0	0	0
TRNAM-CAU-34	0	0	0	0	0	0	0	0
TRNAM-CAU-33	0	0	0	0	0	0	0	0
TRNAM-CAU-32	0	0	0	0	0	0	0	0
TRNAM-CAU-31	0	0	0	0	0	0	0	0
TRNAM-CAU-30	0	0	0	0	0	0	0	0
[truncated: 26,448 more rows]
